# Supplementary material for: Tumor-associated epilepsy and high expression of xCT shape the proteome of IDH-wildtype glioblastoma
Source: Cell Death Discov. 2026 Mar 25;12:180. doi: 10.1038/s41420-026-03029-7 (PMC13065815; doi:10.1038/s41420-026-03029-7)
Supplement: Supplementary file 3 — Supplementary Table 1 [file 41420_2026_3029_MOESM3_ESM.xlsx]

## Sheet: Description
Divé et al., Tumor-associated epilepsy and high expression of xCT shape the proteome of IDH-wildtype glioblastoma
Supplementary table 1
Whole-cell proteome of snap-frozen human IDH-wildtype glioblastoma with or without tumor-associated epilepsy and with defined levels of xCT protein expression
Expression values: Expression values are median heavy intensities over all identified peptides of the given proteins
UniProt Names: UniProt Accession ID for identified proteins
Gene Name: Official gene symbol for proteins identified
p-value: p-values are calculated using an unpaired two-sided students-t-test between the two groups
Fold change: Fold change is given on log2 scale between stated conditions
q-value: FDR-adjusted p-value
Labeling: TMTpro18 Delta
126	Control, xCT low
127N	Control, xCT low
127C	Control, xCT low
128N	Control, xCT low
128C	Epilepsy, xCT low
129N	Epilepsy, xCT low
129C	Epilepsy, xCT low
130N	Epilepsy, xCT low
130C	Control, xCT high
131N	Control, xCT high
131C	Control, xCT high
132N	Control, xCT high
132C	Epilepsy, xCT high
133N	Epilepsy, xCT high
133C	Epilepsy, xCT high
134N	Epilepsy, xCT high

## Sheet: Epilepsy-vs-Control
Control	Control	Control	Control	Epilepsy	Epilepsy	Epilepsy	Epilepsy	Control	Control	Control	Control	Epilepsy	Epilepsy	Epilepsy	Epilepsy
xCT low	xCT low	xCT low	xCT low	xCT low	xCT low	xCT low	xCT low	xCT high	xCT high	xCT high	xCT high	xCT high	xCT high	xCT high	xCT high
Abundance: F1: 126, Sample	Abundance: F1: 127N, Sample	Abundance: F1: 127C, Sample	Abundance: F1: 128N, Sample	Abundance: F1: 128C, Sample	Abundance: F1: 129N, Sample	Abundance: F1: 129C, Sample	Abundance: F1: 130N, Sample	Abundance: F1: 130C, Sample	Abundance: F1: 131N, Sample	Abundance: F1: 131C, Sample	Abundance: F1: 132N, Sample	Abundance: F1: 132C, Sample	Abundance: F1: 133N, Sample	Abundance: F1: 133C, Sample	Abundance: F1: 134N, Sample	GOBP name	GOMF name	GOCC name	KEGG name	Reactome	p_value_plus epilepsy_vs_minus epilepsy	fold_change_plus epilepsy_vs_minus epilepsy	q_value_plus epilepsy_vs_minus epilepsy	minuslog10_q_value_plus epilepsy_vs_minus epilepsy	Accession number	Gene name	UniProt names
29.3142	56.6256	60.8233	219.901	131.8	15.4806	133.993	22.0092	50.2403	16.0198	48.4436	32.2305	18.2145	11.7758	30.6191	21.9952						0.309224	-0.625553	0.505514	0.296267	A0A087WSZ0	IGKV1D-8	A0A087WSZ0_HUMAN
105.297	335.53	278.996	1077.18	339.8	187.578	996.519	78.8214	565.277	197.637	333.096	225.091	35.6216	72.8852	174.072	108.008						0.0832744	-1.05018	0.210748	0.676236	A0A0C4DH34	IGHV4-28	A0A0C4DH34_HUMAN
25.4057	40.5921	59.259	149.663	105.7	16.057	132.921	23.3512	40.6199	17.3697	69.707	48.52	11.7542	14.1845	30.4499	23.9637						0.263419	-0.636224	0.45019	0.346604	A0A0C4DH72	IGKV1-6	A0A0C4DH72_HUMAN
42.916	1466.16	47.8489	133.857	195.4	108.446	49.6993	35.9662	47.4222	95.0386	45.2079	44.6871	2.96099	12.6679	66.9899	3.25221	activation of immune response;biological regulation;cellular component organization;cellular component organization or biogenesis;cellular membrane organization;cellular process;complement activation;complement activation, classical pathway;defense response;endocytosis;establishment of localization;humoral immune response;immune effector process;immune response;immune system process;innate immune…	antigen binding;binding	cell part;extracellular region;membrane;plasma membrane		REACT_11152;REACT_118700;REACT_160086;REACT_160158;REACT_160163;REACT_160274;REACT_163701;REACT_163769;REACT_163834;REACT_163936;REACT_163994;REACT_7956;REACT_8024	0.0932872	-1.69164	0.227766	0.642511	A0M8Q6	IGLC7	LAC7_HUMAN
5.94102	10.324	9.29372	4.7418	7.1	7.57559	16.9562	9.8415	8.7459	10.8898	10.6317	12.718	9.42132	10.17	9.81165	9.15755	apoptosis;biological regulation;cell death;cellular component organization;cellular component organization at cellular level;cellular component organization or biogenesis;cellular component organization or biogenesis at cellular level;cellular process;cellular response to stimulus;cytoskeleton organization;death;intracellular signal transduction;negative regulation of apoptosis;negative regulatio…	enzyme activator activity;enzyme regulator activity;GTPase activator activity;GTPase regulator activity;nucleoside-triphosphatase regulator activity	cell part;cytoplasmic part;cytosol;intracellular part;membrane;perinuclear region of cytoplasm;plasma membrane	Bacterial invasion of epithelial cells	REACT_11051;REACT_13528	0.506167	0.143811	0.680191	0.167369	A1A4S6	ARHGAP10	RHG10_HUMAN
447.374	424.301	388.588	313.65	431.6	433.209	236.218	379.077	464.796	496.972	695.129	357.497	856.712	420.985	450.913	851.138	amine metabolic process;amino acid activation;carboxylic acid metabolic process;cellular amine metabolic process;cellular amino acid metabolic process;cellular ketone metabolic process;cellular macromolecule metabolic process;cellular metabolic process;cellular nitrogen compound metabolic process;cellular process;macromolecule metabolic process;metabolic process;ncRNA metabolic process;nitrogen c…	adenyl nucleotide binding;adenyl ribonucleotide binding;aminoacyl-tRNA ligase activity;ATP binding;binding;catalytic activity;ligase activity;ligase activity, forming aminoacyl-tRNA and related compounds;ligase activity, forming carbon-oxygen bonds;nucleotide binding;purine nucleotide binding;purine ribonucleoside triphosphate binding;purine ribonucleotide binding;ribonucleotide binding;threonine…	cell part;cytoplasm;intracellular part	Aminoacyl-tRNA biosynthesis		0.194943	0.0999481	0.367931	0.434233	A2RTX5	TARSL2	SYTC2_HUMAN
83.5651	44.3463	29.5375	95.6263	104.3	53.1115	58.3723	76.8531	85.807	88.3787	62.2186	49.6524	157.471	48.4414	120.954	137.192			cell part;integral to membrane;intrinsic to membrane;membrane part			0.144824	0.460146	0.309396	0.509486	A2RU67	KIAA1467	K1467_HUMAN
261.17	248.949	190.291	387.84	372.4	298.495	342.925	242.28	259.17	485.273	564.313	334.413	813.194	397.791	432.812	574.443		adenyl nucleotide binding;adenyl ribonucleotide binding;ATP binding;ATPase activity;binding;catalytic activity;hydrolase activity;hydrolase activity, acting on acid anhydrides;hydrolase activity, acting on acid anhydrides, in phosphorus-containing anhydrides;nucleoside-triphosphatase activity;nucleotide binding;purine nucleotide binding;purine ribonucleoside triphosphate binding;purine ribonucleo…	cell part;cytoplasmic part;extracellular region;intracellular membrane-bounded organelle;intracellular organelle;intracellular part;membrane-bounded organelle;mitochondrion;organelle			0.000866803	0.347091	0.0063727	2.19568	A3KMH1	VWA8	VWA8_HUMAN
81.6108	103.318	100.667	83.2779	78.3	154.723	56.3258	135.544	111.85	126.628	167.889	143.818	150.203	139.793	104.122	216.187	axon guidance;biosynthetic process;carbohydrate metabolic process;cellular biosynthetic process;cellular carbohydrate metabolic process;cellular lipid metabolic process;cellular macromolecule metabolic process;cellular metabolic process;cellular process;cellular protein metabolic process;chemotaxis;glycosylation;isoprenoid biosynthetic process;isoprenoid metabolic process;lipid biosynthetic proce…	2-C-methyl-D-erythritol 4-phosphate cytidylyltransferase activity;catalytic activity;cytidylyltransferase activity;nucleotidyltransferase activity;transferase activity;transferase activity, transferring phosphorus-containing groups				0.518363	0.0898343	0.689753	0.161307	A4D126	ISPD	ISPD_HUMAN
99.2775	97.8434	131.124	128.424	116.4	124.174	113.821	134.113	77.9357	109.438	94.8534	129.532	102.558	110.443	70.9653	258.722	cellular component biogenesis;cellular component biogenesis at cellular level;cellular component organization or biogenesis;cellular component organization or biogenesis at cellular level;cellular process;ribonucleoprotein complex biogenesis;ribosome biogenesis	binding;catalytic activity;cation binding;GTP binding;GTPase activity;guanyl nucleotide binding;guanyl ribonucleotide binding;hydrolase activity;hydrolase activity, acting on acid anhydrides;hydrolase activity, acting on acid anhydrides, in phosphorus-containing anhydrides;ion binding;magnesium ion binding;metal ion binding;nucleoside-triphosphatase activity;nucleotide binding;purine nucleotide b…	cell part;chromosome;cytoplasmic part;intracellular membrane-bounded organelle;intracellular non-membrane-bounded organelle;intracellular organelle;intracellular organelle part;intracellular part;membrane-bounded organelle;mitochondrion;non-membrane-bounded organelle;nuclear part;nucleolus;organelle;organelle part			0.322096	0.138978	0.51572	0.287586	A4D1E9	GTPBP10	GTPBA_HUMAN
143.444	14.5475	92.5691	139.093	67.4	275.356	16.1766	98.5939	130.314	190.077	108.166	123.521	352.178	260.406	198.77	544.917	biological regulation;cell differentiation;cellular developmental process;cellular process;cellular response to stimulus;defense response;developmental process;gamete generation;immune response;immune system process;innate immune response;intracellular signal transduction;male gamete generation;multicellular organismal development;multicellular organismal process;multicellular organismal reproduc…		cell part;cytoplasmic part;cytosol;intracellular part		REACT_160086;REACT_355372	0.141004	0.62126	0.302771	0.518885	A6NGB9	WIPF3	WIPF3_HUMAN
359.822	98.2344	167.379	174.854	255.4	189.719	161.766	296.676	228.462	106.108	211.71	141.204	156.663	137.385	267.537	134.881	cellular component assembly;cellular component assembly at cellular level;cellular component organization;cellular component organization at cellular level;cellular component organization or biogenesis;cellular component organization or biogenesis at cellular level;cellular macromolecular complex assembly;cellular macromolecular complex subunit organization;cellular process;cellular protein compl…	binding;catalytic activity;GTP binding;GTPase activity;guanyl nucleotide binding;guanyl ribonucleotide binding;hydrolase activity;hydrolase activity, acting on acid anhydrides;hydrolase activity, acting on acid anhydrides, in phosphorus-containing anhydrides;nucleoside-triphosphatase activity;nucleotide binding;purine nucleotide binding;purine ribonucleoside triphosphate binding;purine ribonucleo…	cell part;cytoplasm;cytoskeletal part;intracellular organelle part;intracellular part;macromolecular complex;microtubule;organelle part;protein complex	Gap junction;Pathogenic Escherichia coli infection;Phagosome		0.558676	0.191951	0.720095	0.14261	A6NHL2	TUBAL3	TBAL3_HUMAN
5.00296	4.84915	1.56429	5.72968	5.6	7.24622	9.8424	5.09968	3.69271	3.14995	5.91678	10.5402	4.03771	10.7945	3.80624	2.48195	biological regulation;cellular process;cellular response to stimulus;regulation of biological process;regulation of cellular process;response to stimulus;signal transduction;SMAD protein signal transduction		cell part;integral to membrane;intrinsic to membrane;membrane part			0.428479	0.301318	0.621696	0.206422	A6QL63	BTBD11	BTBDB_HUMAN
85.9884	108.167	114.009	100.665	109.4	115.116	97.9368	115.235	93.0953	78.5688	101.972	76.7434	146.883	77.9702	66.8207	107.237		binding;catalytic activity;cation binding;hydrolase activity;ion binding;metal ion binding;protein binding;receptor binding	cell part;cytoplasmic part;intracellular membrane-bounded organelle;intracellular organelle;intracellular part;membrane-bounded organelle;microbody;mitochondrion;organelle;peroxisome	Peroxisome		0.0454983	0.262544	0.141217	0.850114	A8MXV4	NUDT19	NUD19_HUMAN
44.8703	150.089	62.9396	30.5254	31.1	38.6191	33.815	42.7658	36.1497	40.1394	63.0507	38.241	35.8907	27.6553	41.6149	40.5671						0.0665358	-0.494899	0.183182	0.737117	D6RIA3	LOC285556	D6RIA3_HUMAN
98.3395	188.804	206.118	215.752	145.6	159.087	247.912	247.737	188.814	165.777	502.556	197.477	189.862	214.552	114.187	90.5484	catabolic process;cell differentiation;cellular catabolic process;cellular developmental process;cellular macromolecule catabolic process;cellular macromolecule metabolic process;cellular metabolic process;cellular nitrogen compound metabolic process;cellular process;developmental process;DNA catabolic process;DNA catabolic process, endonucleolytic;DNA fragmentation involved in apoptotic nuclear …	binding;catalytic activity;deoxyribonuclease activity;deoxyribonuclease II activity;DNA binding;endodeoxyribonuclease activity;endodeoxyribonuclease activity, producing 3'-phosphomonoesters;endonuclease activity;endonuclease activity, active with either ribo- or deoxyribonucleic acids and producing 3'-phosphomonoesters;hydrolase activity;hydrolase activity, acting on ester bonds;nuclease activity…	cell part;cytoplasmic part;extracellular membrane-bounded organelle;extracellular organelle;extracellular region part;extracellular vesicular exosome;intracellular;intracellular membrane-bounded organelle;intracellular organelle;intracellular part;lysosome;lytic vacuole;membrane-bounded organelle;membrane-bounded vesicle;organelle;vacuole;vesicle	Lysosome	REACT_19287	0.0540335	-0.253229	0.157562	0.802547	O00115	DNASE2	DNS2A_HUMAN
740.751	1320.92	743.314	927.22	948	684.603	801.23	756.811	1120.93	718.549	530.199	729.977	956.847	866.415	749.153	472.598	biosynthetic process;cellular biosynthetic process;cellular lipid metabolic process;cellular metabolic process;cellular process;ether lipid biosynthetic process;ether lipid metabolic process;glycerol ether biosynthetic process;glycerol ether metabolic process;glycerolipid biosynthetic process;glycerolipid metabolic process;lipid biosynthetic process;lipid metabolic process;metabolic process;organ…	alkylglycerone-phosphate synthase activity;binding;catalytic activity;coenzyme binding;cofactor binding;FAD binding;flavin adenine dinucleotide binding;oxidoreductase activity;oxidoreductase activity, acting on CH-OH group of donors;oxidoreductase activity, acting on the CH-OH group of donors, NAD or NADP as acceptor;transferase activity;transferase activity, transferring alkyl or aryl (other tha…	cell part;cytoplasmic part;intracellular membrane-bounded organelle;intracellular non-membrane-bounded organelle;intracellular organelle;intracellular organelle lumen;intracellular organelle part;intracellular part;membrane;membrane-bounded organelle;membrane-enclosed lumen;microbody;microbody lumen;microbody membrane;microbody part;mitochondrion;non-membrane-bounded organelle;nuclear part;nucleo…	Ether lipid metabolism;Peroxisome	REACT_1407	0.0258415	-0.163653	0.0936843	1.02833	O00116	AGPS	ADAS_HUMAN
136.253	118.648	126.247	103.628	125.9	159.417	109.923	97.8782	110.198	139.768	106.872	111.065	154.958	116.063	101.669	128.805	biological regulation;cellular component organization;cellular component organization or biogenesis;cellular process;cellular response to chemical stimulus;cellular response to cytokine stimulus;cellular response to organic substance;cellular response to stimulus;negative regulation of apoptosis;negative regulation of biological process;negative regulation of cell death;negative regulation of cel…	binding;cytokine binding;growth factor binding;interleukin-1 binding;protein binding;protein N-terminus binding	actin cytoskeleton;apical plasma membrane;cell part;cell projection;clathrin-coated vesicle;coated vesicle;cytoplasmic membrane-bounded vesicle;cytoplasmic part;cytoplasmic vesicle;cytoskeleton;endoplasmic reticulum;envelope;intracellular membrane-bounded organelle;intracellular non-membrane-bounded organelle;intracellular organelle;intracellular organelle part;intracellular part;lamellipodium;ma…			0.348814	0.0701243	0.540047	0.267569	O00165	HAX1	HAX1_HUMAN
778.508	850.479	738.161	577.71	692.1	829.363	826.859	656.517	604.245	766.608	671.185	660.202	737.734	519.296	562.14	614.925	biological regulation;cellular macromolecule metabolic process;cellular metabolic process;cellular process;cellular protein metabolic process;cellular response to stimulus;establishment of localization;establishment of localization in cell;establishment of protein localization;establishment of protein localization in mitochondrion;establishment of protein localization to organelle;intracellular p…	binding;GAF domain binding;molecular transducer activity;protein binding;protein binding transcription factor activity;protein domain specific binding;signal transducer activity;transcription coactivator activity;transcription cofactor activity;transcription factor binding;transcription factor binding transcription factor activity;unfolded protein binding	cell part;cytoplasm;cytoplasmic part;cytosol;intracellular organelle part;intracellular part;membrane;nuclear part;nucleoplasm;organelle part			0.0273871	-0.117147	0.0974094	1.0114	O00170	AIP	AIP_HUMAN
135.471	73.8323	129.192	184.93	158.1	185.684	106.805	165.695	133.424	121.048	127.765	139.114	206.282	157.457	176.525	269.078	cellular localization;cellular macromolecule localization;cellular process;cellular protein localization;localization;localization within membrane;macromolecule localization;protein insertion into ER membrane;protein insertion into membrane;protein localization;protein localization to organelle;tail-anchored membrane protein insertion into ER membrane		cell part;cytoplasmic part;endoplasmic reticulum membrane;endoplasmic reticulum part;integral to membrane;intracellular membrane-bounded organelle;intracellular organelle;intracellular organelle part;intracellular part;intrinsic to membrane;membrane;membrane part;membrane-bounded organelle;nucleus;organelle;organelle membrane;organelle part			0.0217471	0.394071	0.0813045	1.08989	O00258	WRB	WRB_HUMAN
543.916	1011.6	781.593	687.463	591.3	718.776	489.586	379.703	408.822	542.422	502.464	597.048	361.689	405.998	361.001	588.479	biological regulation;biosynthetic process;cell cycle;cellular biosynthetic process;cellular component organization;cellular component organization at cellular level;cellular component organization or biogenesis;cellular component organization or biogenesis at cellular level;cellular macromolecule biosynthetic process;cellular macromolecule metabolic process;cellular metabolic process;cellular ni…	binding;chromatin binding;enzyme binding;protein binding;protein dimerization activity;protein heterodimerization activity	cell part;DSIF complex;intracellular membrane-bounded organelle;intracellular organelle;intracellular organelle part;intracellular part;macromolecular complex;membrane-bounded organelle;nuclear part;nucleoplasm;nucleoplasm part;nucleus;organelle;organelle part;protein complex;transcription elongation factor complex		REACT_1470;REACT_1845;REACT_22107;REACT_22201;REACT_6143;REACT_6162;REACT_6237;REACT_6244;REACT_6259;REACT_6261;REACT_6319;REACT_6344;REACT_6346;REACT_833;REACT_846;REACT_975	6.24342e-14	-0.39181	1.02704e-11	10.9884	O00267	SUPT5H	SPT5H_HUMAN
2246.64	1814.99	2658.83	2593.27	2132.8	2918.09	1927.06	2232.95	2012.63	2630.75	2435.22	3359.29	2778.75	6306.57	1846.54	3199.92	biological regulation;cellular process;cellular response to acid;cellular response to amine stimulus;cellular response to amino acid stimulus;cellular response to chemical stimulus;cellular response to endogenous stimulus;cellular response to organic nitrogen;cellular response to organic substance;cellular response to stimulus;establishment of localization;establishment of localization in cell;es…	binding;enzyme binding;enzyme inhibitor activity;enzyme regulator activity;GTPase binding;GTPase inhibitor activity;GTPase regulator activity;nucleoside-triphosphatase regulator activity;protein binding;protein transporter activity;Ran GTPase binding;Ras GTPase binding;small GTPase binding;substrate-specific transporter activity;transporter activity	cell part;cytoplasm;cytoplasmic part;Golgi apparatus;intracellular membrane-bounded organelle;intracellular non-membrane-bounded organelle;intracellular organelle;intracellular organelle part;intracellular part;macromolecular complex;membrane;membrane part;membrane-bounded organelle;non-membrane-bounded organelle;nuclear membrane;nuclear part;nuclear pore;nucleolus;nucleoplasm;nucleus;organelle;o…		REACT_9434	0.436363	0.0473989	0.627189	0.202602	O00410	IPO5	IPO5_HUMAN
405.396	1168.02	581.456	303.179	149.7	1160.8	384.828	185.467	170.642	499.312	766.685	1155.42	737.644	636.162	161.554	1654.26		binding;DNA binding;nucleic acid binding	cell part;chromatin;chromosomal part;intracellular membrane-bounded organelle;intracellular organelle;intracellular organelle part;intracellular part;membrane-bounded organelle;nucleus;organelle;organelle part			0.342711	-0.305858	0.537553	0.269578	O00479	HMGN4	HMGN4_HUMAN
64.7258	185.597	97.9061	59.7665	76.7	77.8969	60.2238	61.3752	57.3342	76.4988	57.2263	58.7989	47.0169	45.2298	37.5549	76.8549	biological regulation;cellular macromolecule metabolic process;cellular metabolic process;cellular nitrogen compound metabolic process;cellular process;macromolecule metabolic process;maturation of SSU-rRNA;metabolic process;ncRNA metabolic process;ncRNA processing;negative regulation of catalytic activity;negative regulation of hydrolase activity;negative regulation of molecular function;negativ…		cell part;chromosome;intracellular non-membrane-bounded organelle;intracellular organelle;intracellular organelle part;intracellular part;macromolecular complex;Mpp10 complex;non-membrane-bounded organelle;nuclear part;nucleolar part;nucleolus;organelle;organelle part;preribosome;protein complex;ribonucleoprotein complex;small nucleolar ribonucleoprotein complex;small-subunit processome	Ribosome biogenesis in eukaryotes		0.0123282	-0.324998	0.0519998	1.284	O00566	MPHOSPH10	MPP10_HUMAN
257.887	1200.71	312.214	367.786	265	250.489	267.889	436.873	580.922	405.714	492.664	339.291	251.504	482.63	273.796	236.385	catabolic process;cellular catabolic process;cellular macromolecule catabolic process;cellular macromolecule metabolic process;cellular metabolic process;cellular nitrogen compound metabolic process;cellular process;macromolecule catabolic process;macromolecule metabolic process;metabolic process;nitrogen compound metabolic process;nucleic acid metabolic process;nucleobase-containing compound met…	binding;catalytic activity;endonuclease activity;endonuclease activity, active with either ribo- or deoxyribonucleic acids and producing 3'-phosphomonoesters;endoribonuclease activity;endoribonuclease activity, producing 3'-phosphomonoesters;hydrolase activity;hydrolase activity, acting on ester bonds;nuclease activity;nucleic acid binding;ribonuclease activity;ribonuclease T2 activity;RNA binding	cell part;cytoplasmic part;endoplasmic reticulum lumen;endoplasmic reticulum part;extracellular membrane-bounded organelle;extracellular organelle;extracellular region;extracellular region part;extracellular space;extracellular vesicular exosome;intracellular membrane-bounded organelle;intracellular organelle;intracellular organelle lumen;intracellular organelle part;intracellular part;lysosomal …			0.000315987	-0.580543	0.0027539	2.56005	O00584	RNASET2	RNT2_HUMAN
13.4455	5.94412	8.74162	13.8303	8.9	79.3791	5.74952	0.894682	15.2567	6.8399	4.62248	4.52969	20.0091	5.17422	10.7421	31.923	adaptive immune response;biological regulation;biosynthetic process;cell activation;cell chemotaxis;cell migration;cell motility;cellular biosynthetic process;cellular component movement;cellular lipid metabolic process;cellular macromolecule metabolic process;cellular metabolic process;cellular process;cellular protein metabolic process;cellular response to chemical stimulus;cellular response to…	1-phosphatidylinositol-3-kinase activity;adenyl nucleotide binding;adenyl ribonucleotide binding;ATP binding;binding;catalytic activity;inositol or phosphatidylinositol kinase activity;kinase activity;lipid binding;lipid kinase activity;nucleotide binding;phosphatidylinositol 3-kinase activity;phosphatidylinositol binding;phosphatidylinositol kinase activity;phosphatidylinositol phosphate kinase …	cell part;cytoplasm;cytoplasmic membrane-bounded vesicle;cytoplasmic part;cytoplasmic vesicle;cytosol;cytosolic part;endocytic vesicle;endoplasmic reticulum;intracellular membrane-bounded organelle;intracellular organelle;intracellular part;macromolecular complex;membrane;membrane-bounded organelle;membrane-bounded vesicle;nucleus;organelle;phosphatidylinositol 3-kinase complex;plasma membrane;pr…	Inositol phosphate metabolism;Phosphatidylinositol signaling system	REACT_121025	0.655705	0.326429	0.781756	0.106929	O00750	PIK3C2B	P3C2B_HUMAN
277.743	434.234	439.933	168.532	338.9	397.554	479.257	459.508	551.283	311.125	514.575	417.08	280.307	212.322	334.019	319.744	biological regulation;cation transport;cellular metabolic process;cellular process;cellular response to chemical stimulus;cellular response to oxidative stress;cellular response to oxygen radical;cellular response to reactive oxygen species;cellular response to stimulus;cellular response to stress;cellular response to superoxide;copper ion transmembrane transport;copper ion transport;establishmen…	antioxidant activity;binding;catalytic activity;cation binding;cation transmembrane transporter activity;copper ion binding;copper ion transmembrane transporter activity;disulfide oxidoreductase activity;inorganic cation transmembrane transporter activity;ion binding;ion transmembrane transporter activity;metal ion binding;metal ion transmembrane transporter activity;oxidoreductase activity;oxido…	cell part;cytoplasm;cytoplasmic part;cytosol;intracellular membrane-bounded organelle;intracellular organelle;intracellular part;membrane-bounded organelle;nucleus;organelle	Amyotrophic lateral sclerosis (ALS)	REACT_264249	0.109606	-0.14822	0.254393	0.594495	O14618	CCS	CCS_HUMAN
75.6698	95.4188	87.5082	91.4773	70.4	86.4606	81.3704	83.0264	53.35	77.0388	67.4883	63.9383	75.4603	51.7422	38.9928	70.1793	anatomical structure development;biological regulation;biosynthetic process;cell differentiation;cellular biosynthetic process;cellular component organization;cellular component organization at cellular level;cellular component organization or biogenesis;cellular component organization or biogenesis at cellular level;cellular developmental process;cellular macromolecule biosynthetic process;cellu…	adenyl nucleotide binding;adenyl ribonucleotide binding;ATP binding;ATPase activity;ATPase activity, coupled;ATP-dependent DNA helicase activity;ATP-dependent helicase activity;binding;catalytic activity;core promoter binding;core promoter sequence-specific DNA binding;DNA binding;DNA helicase activity;DNA-dependent ATPase activity;helicase activity;histone binding;hydrolase activity;hydrolase ac…	cell part;extracellular membrane-bounded organelle;extracellular organelle;extracellular region part;extracellular vesicular exosome;intracellular membrane-bounded organelle;intracellular non-membrane-bounded organelle;intracellular organelle;intracellular organelle part;intracellular part;membrane-bounded organelle;membrane-bounded vesicle;non-membrane-bounded organelle;nuclear part;nucleolus;nu…			0.0903203	-0.26269	0.223845	0.650053	O14647	CHD2	CHD2_HUMAN
191.989	201.318	221.301	185.721	195.2	182.967	205.813	175.894	180.263	208.527	89.029	187.285	216.242	199.564	130.85	180.669	apoptosis;autophagy;biological regulation;catabolic process;cell death;cellular catabolic process;cellular metabolic process;cellular process;cellular response to stimulus;cellular response to stress;death;DNA damage response, signal transduction resulting in induction of apoptosis;induction of apoptosis;induction of apoptosis by intracellular signals;induction of programmed cell death;intracellu…		cell part;cytoplasm;cytoplasmic part;endoplasmic reticulum;endoplasmic reticulum membrane;endoplasmic reticulum part;Golgi apparatus;integral to membrane;intracellular membrane-bounded organelle;intracellular organelle;intracellular organelle part;intracellular part;intrinsic to membrane;membrane;membrane part;membrane-bounded organelle;nuclear membrane;nuclear part;organelle;organelle membrane;o…	p53 signaling pathway		0.674922	0.0394213	0.796536	0.0987944	O14681	EI24	EI24_HUMAN
19.8555	11.7318	19.3236	14.6206	16.9	23.4679	19.8797	21.1145	23.8083	19.0797	24.2218	19.2512	28.8023	18.9127	19.7925	15.3196	activation of immune response;activation of innate immune response;activation of JUN kinase activity;activation of MAPK activity;apoptosis;biological regulation;cell death;cellular macromolecule metabolic process;cellular metabolic process;cellular process;cellular protein metabolic process;cellular response to stimulus;cellular response to stress;death;defense response;immune response;immune res…	adenyl nucleotide binding;adenyl ribonucleotide binding;ATP binding;binding;catalytic activity;cation binding;enzyme binding;ion binding;JUN kinase kinase activity;kinase activity;kinase binding;magnesium ion binding;MAP kinase kinase activity;metal ion binding;nucleotide binding;phosphatase binding;phosphotransferase activity, alcohol group as acceptor;protein binding;protein kinase activity;pro…	cell part;cytoplasm;cytoplasmic part;cytosol;intracellular;intracellular membrane-bounded organelle;intracellular organelle;intracellular part;membrane-bounded organelle;nucleus;organelle	ErbB signaling pathway;Fc epsilon RI signaling pathway;GnRH signaling pathway;MAPK signaling pathway;Neurotrophin signaling pathway;Osteoclast differentiation;Protein processing in endoplasmic reticulum;T cell receptor signaling pathway;Toll-like receptor signaling pathway	REACT_163701;REACT_169436;REACT_21368;REACT_264618	0.438287	0.122503	0.628307	0.201828	O14733	MAP2K7	MP2K7_HUMAN
339.42	53.9664	287.277	386.16	465.9	636.185	258.436	424.347	409.6	266.216	257.842	434.241	105.608	289.846	541.417	197.529	anatomical structure development;asymmetric protein localization;biological regulation;cell communication;cell-cell signaling;cellular component assembly;cellular component organization;cellular component organization or biogenesis;cellular process;developmental process;establishment of localization;establishment of localization in cell;establishment of protein localization;establishment or maint…	binding;L27 domain binding;protein binding;protein domain specific binding	basolateral plasma membrane;cell junction;cell part;cell projection;cell-cell junction;cytoskeletal part;extracellular membrane-bounded organelle;extracellular organelle;extracellular region part;extracellular vesicular exosome;intracellular organelle part;intracellular part;macromolecular complex;membrane;membrane part;membrane-bounded organelle;membrane-bounded vesicle;MPP7-DLG1-LIN7 complex;ne…		REACT_15293	0.249366	0.303323	0.434081	0.362429	O14910	LIN7A	LIN7A_HUMAN
382.179	477.485	629.765	435.159	364.3	667.393	816.627	705.099	471.015	583.191	664.99	728.061	830.422	891.661	390.182	489.03	activation of immune response;activation of innate immune response;antigen receptor-mediated signaling pathway;B cell homeostasis;biological regulation;cell surface receptor linked signaling pathway;cellular macromolecule metabolic process;cellular metabolic process;cellular process;cellular protein metabolic process;cellular response to chemical stimulus;cellular response to cytokine stimulus;ce…	adenyl nucleotide binding;adenyl ribonucleotide binding;ATP binding;binding;catalytic activity;enzyme binding;identical protein binding;IkappaB kinase activity;kinase activity;kinase binding;nucleotide binding;phosphotransferase activity, alcohol group as acceptor;protein binding;protein dimerization activity;protein heterodimerization activity;protein homodimerization activity;protein kinase act…	CD40 receptor complex;cell part;cytoplasm;cytoplasmic part;cytosol;cytosolic part;IkappaB kinase complex;internal side of plasma membrane;intracellular membrane-bounded organelle;intracellular organelle;intracellular part;macromolecular complex;membrane part;membrane raft;membrane-bounded organelle;nucleus;organelle;plasma membrane part;protein complex;receptor complex	Acute myeloid leukemia;Adipocytokine signaling pathway;Apoptosis;B cell receptor signaling pathway;Chagas disease (American trypanosomiasis);Chemokine signaling pathway;Chronic myeloid leukemia;Cytosolic DNA-sensing pathway;Epithelial cell signaling in Helicobacter pylori infection;Hepatitis C;Insulin signaling pathway;MAPK signaling pathway;Neurotrophin signaling pathway;NOD-like receptor signal…	REACT_118563;REACT_118656;REACT_12555;REACT_13415;REACT_13696;REACT_163994;REACT_188323;REACT_21281;REACT_22442;REACT_24918;REACT_24969;REACT_25039;REACT_25354;REACT_25374;REACT_355183;REACT_355196;REACT_355226;REACT_75776	0.00080953	0.218772	0.00605308	2.21802	O14920	IKBKB	IKKB_HUMAN
64.4913	82.9831	48.2169	47.2204	76.4	63.4044	39.0773	52.4283	55.8766	60.1191	47.5191	51.1332	113.146	68.6923	50.0732	62.22	biological regulation;biosynthetic process;cellular biosynthetic process;cellular macromolecule biosynthetic process;cellular macromolecule metabolic process;cellular metabolic process;cellular nitrogen compound metabolic process;cellular process;macromolecule biosynthetic process;macromolecule metabolic process;metabolic process;negative regulation of biological process;negative regulation of ce…	enzyme activator activity;enzyme regulator activity;GTPase activator activity;GTPase regulator activity;molecular transducer activity;nucleoside-triphosphatase regulator activity;receptor signaling protein activity;signal transducer activity	cell part;chromosome;condensed chromosome;condensed nuclear chromosome;cytoplasm;intracellular membrane-bounded organelle;intracellular non-membrane-bounded organelle;intracellular organelle;intracellular organelle part;intracellular part;membrane;membrane-bounded organelle;non-membrane-bounded organelle;nuclear chromosome;nuclear matrix;nuclear part;nucleolus;nucleus;organelle;organelle part;pla…		REACT_19231	0.0773295	0.302765	0.201605	0.695499	O14924	RGS12	RGS12_HUMAN
1458.83	835.462	1188.68	976.91	1184.8	1233.09	1121.74	1306.86	1371.65	1170.97	1356.33	1220.32	954.604	1290.43	1304.7	1232.5	biological regulation;cell surface receptor linked signaling pathway;cellular component organization;cellular component organization or biogenesis;cellular localization;cellular macromolecule localization;cellular membrane organization;cellular process;cellular protein localization;cellular response to stimulus;endosome to lysosome transport;endosome transport;enzyme linked receptor protein signa…	binding;cation binding;ion binding;metal ion binding;protein binding;protein domain specific binding	cell part;cytoplasm;cytoplasmic membrane-bounded vesicle;cytoplasmic part;cytoplasmic vesicle;cytosol;early endosome;early endosome membrane;endosomal part;endosome;endosome membrane;extracellular membrane-bounded organelle;extracellular organelle;extracellular region part;extracellular vesicular exosome;intracellular membrane-bounded organelle;intracellular organelle;intracellular organelle part…	Endocytosis;Phagosome	REACT_12484;REACT_19287;REACT_27258	0.536245	-0.0397409	0.703587	0.152682	O14964	HGS	HGS_HUMAN
1426.94	3414.74	1959.32	1241.07	2160.3	1493.87	2838.02	2240.64	1498.08	1904.19	1640.89	1495.32	2095.48	1560.65	1561.66	1402.65	biological regulation;cell cycle;cell cycle phase;cell cycle process;cellular component organization;cellular component organization at cellular level;cellular component organization or biogenesis;cellular component organization or biogenesis at cellular level;cellular macromolecule metabolic process;cellular metabolic process;cellular process;cellular protein metabolic process;cellular response …	14-3-3 protein binding;binding;enzyme binding;enzyme inhibitor activity;enzyme regulator activity;kinase binding;molecular transducer activity;phosphatase regulator activity;protein binding;protein kinase binding;signal transducer activity	actin cytoskeleton;adherens junction;anchoring junction;cell junction;cell part;cell-substrate adherens junction;cell-substrate junction;centrosome;chromosomal part;contractile fiber;cytoplasm;cytoplasmic part;cytoskeletal part;cytoskeleton;cytosol;focal adhesion;intracellular non-membrane-bounded organelle;intracellular organelle;intracellular organelle part;intracellular part;kinetochore;macrom…	Focal adhesion;Long-term potentiation;Regulation of actin cytoskeleton;Vascular smooth muscle contraction	REACT_160315;REACT_355192;REACT_355347;REACT_355542	0.467966	0.0347052	0.653762	0.184581	O14974	PPP1R12A	MYPT1_HUMAN
3341.9	854.546	298.043	1486.46	2030.9	1547.73	741.883	1848.86	2505.9	1516.03	1660.03	919.353	2083.64	1488.48	5082.1	873.561	actin filament capping;adult behavior;anatomical structure morphogenesis;antigen processing and presentation;antigen processing and presentation of exogenous antigen;antigen processing and presentation of exogenous peptide antigen;antigen processing and presentation of exogenous peptide antigen via MHC class II;antigen processing and presentation of peptide antigen;antigen processing and presenta…	actin binding;binding;cytoskeletal protein binding;lipid binding;phospholipid binding;protein binding;structural constituent of cytoskeleton;structural molecule activity	apical plasma membrane;cell body;cell cortex part;cell junction;cell part;cytoplasm;cytoplasmic part;cytoskeletal part;cytosol;extracellular region part;extracellular space;intracellular organelle part;intracellular part;membrane part;neuronal cell body;organelle part;plasma membrane part;spectrin		REACT_121399;REACT_18334;REACT_22266	3.22144e-07	0.474897	7.67576e-06	5.11488	O15020	SPTBN2	SPTN2_HUMAN
128.904	143.597	58.6148	91.576	102.9	74.6855	66.558	87.4104	114.96	46.4393	102.434	64.1125	87.8426	37.7361	136.01	62.8191	biosynthetic process;cellular biosynthetic process;cellular lipid metabolic process;cellular metabolic process;cellular process;dephosphorylation;glycerolipid biosynthetic process;glycerolipid metabolic process;glycerophospholipid biosynthetic process;glycerophospholipid metabolic process;lipid biosynthetic process;lipid metabolic process;lipid modification;metabolic process;organophosphate metab…	binding;catalytic activity;hydrolase activity;hydrolase activity, acting on ester bonds;inositol or phosphatidylinositol phosphatase activity;nucleic acid binding;nucleotide binding;phosphatase activity;phosphatidylinositol bisphosphate phosphatase activity;phosphatidylinositol phosphate 5-phosphatase activity;phosphatidylinositol-4,5-bisphosphate 5-phosphatase activity;phosphoric ester hydrolase…	cell part;cytoplasmic part;cytosol;intracellular part;membrane	Inositol phosphate metabolism;Phosphatidylinositol signaling system	REACT_121025	0.20432	-0.15491	0.378711	0.421692	O15056	SYNJ2	SYNJ2_HUMAN
1087.91	680.367	1415.41	1237.12	1442.9	1097.72	1152.63	1078.45	925.997	1112.83	748.01	1011.6	1126.97	896.479	649.683	1414.2	amine metabolic process;biosynthetic process;carboxylic acid metabolic process;cellular amine metabolic process;cellular amino acid metabolic process;cellular aromatic compound metabolic process;cellular biosynthetic process;cellular ketone metabolic process;cellular metabolic process;cellular nitrogen compound biosynthetic process;cellular nitrogen compound metabolic process;cellular process;'de…	adenyl nucleotide binding;adenyl ribonucleotide binding;ATP binding;binding;carbon-nitrogen ligase activity, with glutamine as amido-N-donor;catalytic activity;cation binding;ion binding;ligase activity;ligase activity, forming carbon-nitrogen bonds;metal ion binding;nucleotide binding;phosphoribosylformylglycinamidine synthase activity;purine nucleotide binding;purine ribonucleoside triphosphate…	cell part;cytoplasm;cytoplasmic part;cytosol;extracellular membrane-bounded organelle;extracellular organelle;extracellular region part;extracellular vesicular exosome;intracellular part;membrane-bounded organelle;membrane-bounded vesicle;organelle;vesicle	Purine metabolism	REACT_1776	0.026504	0.14078	0.0955597	1.01973	O15067	PFAS	PUR4_HUMAN
48.4662	42.1563	31.6539	38.8235	41.7	45.8653	33.2303	55.4703	50.4347	30.2395	35.0384	64.2868	28.264	31.5806	41.9533	16.1755			cell part;intracellular organelle part;intracellular part;nuclear part;nucleoplasm;organelle part			0.15992	-0.278336	0.326949	0.48552	O15084	ANKRD28	ANR28_HUMAN
127.654	203.899	156.797	265.343	183.1	136.196	210.101	171.958	204.168	254.156	244.899	182.494	332.528	299.57	179.147	254.614	cellular process;establishment of localization;establishment of localization in cell;establishment of protein localization;Golgi vesicle transport;intracellular transport;post-Golgi vesicle-mediated transport;protein transport;transport;vesicle-mediated transport		cell part;cytoplasmic membrane-bounded vesicle;cytoplasmic part;cytoplasmic vesicle;endosomal part;endosome membrane;extracellular membrane-bounded organelle;extracellular organelle;extracellular region part;extracellular vesicular exosome;Golgi apparatus;Golgi apparatus part;Golgi membrane;integral to membrane;intracellular membrane-bounded organelle;intracellular organelle;intracellular organel…			0.383875	0.0942977	0.57867	0.237569	O15127	SCAMP2	SCAM2_HUMAN
131.406	118.491	129.008	121.311	109.5	137.596	148.708	158.806	124.386	156.688	152.542	169.951	110.454	198.583	94.8177	115.197	biological regulation;cellular process;cellular response to stimulus;intracellular signal transduction;positive regulation of catalytic activity;positive regulation of GTPase activity;positive regulation of hydrolase activity;positive regulation of molecular function;Ras protein signal transduction;regulation of biological process;regulation of catabolic process;regulation of catalytic activity;r…	enzyme regulator activity;GTPase regulator activity;guanyl-nucleotide exchange factor activity;nucleoside-triphosphatase regulator activity;Ras guanyl-nucleotide exchange factor activity;small GTPase regulator activity	cell part;intracellular			0.321029	-0.0751301	0.51572	0.287586	O15211	RGL2	RGL2_HUMAN
78.0931	260.446	316.355	68.2622	93.9	191.284	402.174	104.051	154.025	209.787	245.731	146.083	126.156	148.447	145.991	139.503	biological regulation;calcium-mediated signaling;cellular process;cellular response to stimulus;establishment of localization;intracellular signal transduction;metabolic process;negative regulation of biological process;negative regulation of ion transmembrane transporter activity;negative regulation of molecular function;negative regulation of ryanodine-sensitive calcium-release channel activity…	anion channel activity;anion transmembrane transporter activity;antioxidant activity;catalytic activity;channel activity;chloride channel activity;gated channel activity;glutathione peroxidase activity;ion channel activity;ion transmembrane transporter activity;oxidoreductase activity;oxidoreductase activity, acting on peroxide as acceptor;passive transmembrane transporter activity;peroxidase act…	cell part;chloride channel complex;cytoplasm;intracellular;intracellular membrane-bounded organelle;intracellular organelle;intracellular part;ion channel complex;macromolecular complex;membrane part;membrane-bounded organelle;nucleus;organelle;protein complex		REACT_160189	0.59469	-0.103272	0.743928	0.128469	O15247	CLIC2	CLIC2_HUMAN
1725.32	844.613	719.481	1141.79	927.4	794.038	847.324	975.74	1577.96	1151.17	1350.32	1083.03	988.521	1014.33	1699.78	1119.27	biological regulation;cellular component assembly;cellular component assembly at cellular level;cellular component organization;cellular component organization at cellular level;cellular component organization or biogenesis;cellular component organization or biogenesis at cellular level;cellular localization;cellular membrane fusion;cellular membrane organization;cellular process;establishment of…	binding;channel inhibitor activity;channel regulator activity;chloride channel inhibitor activity;chloride channel regulator activity;ion channel inhibitor activity;protein binding;SNAP receptor activity;SNARE binding;syntaxin binding	azurophil granule;cell part;cytoplasmic membrane-bounded vesicle;cytoplasmic part;cytoplasmic vesicle;early endosome;early endosome membrane;endocytic vesicle;endomembrane system;endosomal part;endosome;endosome membrane;extracellular membrane-bounded organelle;extracellular organelle;extracellular region part;extracellular vesicular exosome;immunological synapse;integral to membrane;intracellula…	Phagosome;SNARE interactions in vesicular transport		0.0138422	-0.192089	0.0570019	1.24411	O15400	STX7	STX7_HUMAN
41.2744	15.8771	124.499	81.0058	72.5	59.2049	119.473	116.04	73.9515	169.557	120.739	310.894	24.4057	147.198	32.3108	21.5673	bile acid and bile salt transport;bile acid metabolic process;carboxylic acid metabolic process;carboxylic acid transport;cellular ketone metabolic process;cellular metabolic process;cellular process;establishment of localization;lipid metabolic process;metabolic process;monocarboxylic acid metabolic process;monocarboxylic acid transport;organic acid metabolic process;organic acid transport;organ…	active transmembrane transporter activity;adenyl nucleotide binding;adenyl ribonucleotide binding;anion transmembrane transporter activity;ATP binding;ATPase activity;ATPase activity, coupled;ATPase activity, coupled to movement of substances;ATPase activity, coupled to transmembrane movement of substances;binding;catalytic activity;hydrolase activity;hydrolase activity, acting on acid anhydrides…	cell part;integral to membrane;integral to plasma membrane;intrinsic to membrane;intrinsic to plasma membrane;membrane;membrane part;plasma membrane;plasma membrane part	ABC transporters;Bile secretion	REACT_11042;REACT_15480	0.139244	-0.626428	0.301164	0.521197	O15438	ABCC3	MRP3_HUMAN
121.713	108.558	82.7233	141.069	96.6	91.8129	147.441	144.223	84.0578	100.438	167.889	138.765	128.848	85.6423	96.9323	185.89	biological regulation;regulation of biological process;regulation of cellular process;regulation of response to stimulus;regulation of signal transduction;regulation of signaling;regulation of TOR signaling cascade		cell part;cytoplasm;intracellular part;macromolecular complex;protein complex;TORC1 complex;TORC2 complex			0.644437	0.0545671	0.778769	0.108591	O43156	TTI1	TTI1_HUMAN
89.1152	75.7876	80.5149	83.7718	128.9	94.7773	65.4861	107.362	86.0985	122.038	82.3727	99.2177	93.6748	96.8829	77.0553	210.88	behavior;biological regulation;cellular macromolecule metabolic process;cellular metabolic process;cellular process;cellular protein metabolic process;cellular response to stimulus;cognition;hippo signaling cascade;intracellular signal transduction;learning or memory;long-term memory;macromolecule metabolic process;macromolecule modification;memory;metabolic process;multicellular organismal proce…	acid-amino acid ligase activity;binding;catalytic activity;cation binding;enzyme binding;ion binding;kinase binding;ligase activity;ligase activity, forming carbon-nitrogen bonds;metal ion binding;protein binding;protein kinase A binding;protein kinase A catalytic subunit binding;protein kinase A regulatory subunit binding;protein kinase binding;small conjugating protein ligase activity;transitio…	cell junction;cell part;cytoplasm;cytoplasmic part;cytoskeletal part;endoplasmic reticulum membrane;endoplasmic reticulum part;Golgi apparatus part;Golgi membrane;intracellular organelle part;intracellular part;membrane;membrane part;organelle membrane;organelle part;plasma membrane;postsynaptic density;postsynaptic membrane;synapse part;synaptic membrane		REACT_75842	0.0991561	0.203295	0.238119	0.623205	O43164	PJA2	PJA2_HUMAN
272.114	173.944	220.473	308.513	363.2	212.446	615.394	640.95	226.908	278.186	270.785	190.334	218.664	247.381	242.5	355.861	metabolic process;oxidation-reduction process	binding;cation binding;heme binding;ion binding;iron ion binding;metal ion binding;tetrapyrrole binding;transition metal ion binding	cell part;cytoplasmic part;integral to membrane;intracellular organelle part;intracellular part;intrinsic to membrane;membrane;membrane part;mitochondrial membrane;mitochondrial outer membrane;mitochondrial part;organelle membrane;organelle outer membrane;organelle part;outer membrane			0.00188394	0.466102	0.0116728	1.93283	O43169	CYB5B	CYB5B_HUMAN
254.057	35.8994	117.874	120.224	193.1	239.455	139.06	186.273	133.618	162.538	257.842	236.067	212.653	460.506	232.265	224.232	4-hydroxyproline catabolic process;4-hydroxyproline metabolic process;amine catabolic process;amine metabolic process;biological regulation;carboxylic acid catabolic process;carboxylic acid metabolic process;catabolic process;cellular amine metabolic process;cellular amino acid catabolic process;cellular amino acid metabolic process;cellular catabolic process;cellular ketone metabolic process;cel…	binding;catalytic activity;coenzyme binding;cofactor binding;FAD binding;flavin adenine dinucleotide binding;oxidoreductase activity;oxidoreductase activity, acting on the CH-NH group of donors;proline dehydrogenase activity	cell part;cytoplasmic part;intracellular organelle lumen;intracellular organelle part;intracellular part;membrane;membrane-enclosed lumen;mitochondrial inner membrane;mitochondrial matrix;mitochondrial membrane;mitochondrial part;organelle inner membrane;organelle lumen;organelle membrane;organelle part	Arginine and proline metabolism	REACT_1002	0.00183163	0.691295	0.0114238	1.94219	O43272	PRODH	PROD_HUMAN
58.2376	261.541	134.069	47.5168	86.5	84.3197	147.831	95.1046	81.6284	120.418	43.7287	130.403	35.8907	55.7567	71.5574	60.765	anatomical structure morphogenesis;androgen receptor signaling pathway;biological adhesion;biological regulation;biosynthetic process;catabolic process;cell adhesion;cell differentiation;cell fate commitment;cell surface receptor linked signaling pathway;cellular biosynthetic process;cellular catabolic process;cellular developmental process;cellular macromolecule biosynthetic process;cellular mac…	androgen receptor binding;binding;cation binding;hormone receptor binding;ion binding;I-SMAD binding;metal ion binding;nuclear hormone receptor binding;protein binding;protein binding transcription factor activity;receptor binding;Roundabout binding;SMAD binding;steroid hormone receptor binding;transcription coactivator activity;transcription cofactor activity;transcription factor binding transcr…	adherens junction;anchoring junction;cell junction;cell part;cell-substrate adherens junction;cell-substrate junction;cytoplasm;cytoskeleton;focal adhesion;intracellular;intracellular non-membrane-bounded organelle;intracellular organelle;intracellular organelle part;intracellular part;non-membrane-bounded organelle;nuclear matrix;nuclear part;organelle;organelle part			0.0974475	-0.313416	0.234616	0.629643	O43294	TGFB1I1	TGFI1_HUMAN
47.5281	76.4915	46.2846	33.1926	59.4	45.5359	45.314	49.4759	53.9331	54.5392	47.7965	63.9383	40.9154	41.5722	49.9041	39.8824	alcohol metabolic process;carbohydrate metabolic process;cellular carbohydrate metabolic process;cellular metabolic process;cellular process;inositol metabolic process;inositol phosphate metabolic process;metabolic process;organophosphate metabolic process;polyol metabolic process;primary metabolic process;small molecule metabolic process	acid phosphatase activity;adenyl nucleotide binding;adenyl ribonucleotide binding;ATP binding;binding;catalytic activity;diphosphoinositol-pentakisphosphate kinase activity;hydrolase activity;hydrolase activity, acting on ester bonds;inositol 1,3,4,5,6-pentakisphosphate kinase activity;inositol hexakisphosphate 1-kinase activity;inositol hexakisphosphate 3-kinase activity;inositol hexakisphosphat…	cell part;cytoplasmic part;cytosol;intracellular part		REACT_150188	0.0391723	-0.266227	0.126419	0.898187	O43314	PPIP5K2	VIP2_HUMAN
51.6712	113.486	62.6636	41.1944	40	95.6007	71.0407	69.6957	46.1589	63.629	71.9258	109.148	47.1963	89.0323	53.7103	37.7428	activation of immune response;activation of innate immune response;activation of MAPK activity;adaptive immune response;antigen receptor-mediated signaling pathway;apoptosis;biological regulation;cell activation;cell death;cell proliferation;cell surface receptor linked signaling pathway;cellular macromolecule metabolic process;cellular metabolic process;cellular process;cellular protein metaboli…	adenyl nucleotide binding;adenyl ribonucleotide binding;ATP binding;binding;CARD domain binding;catalytic activity;identical protein binding;kinase activity;LIM domain binding;molecular transducer activity;non-membrane spanning protein tyrosine kinase activity;nucleotide binding;phosphotransferase activity, alcohol group as acceptor;protein binding;protein dimerization activity;protein domain spe…	cell part;cytoplasm;cytoplasmic part;cytoskeleton;cytosol;intracellular non-membrane-bounded organelle;intracellular organelle;intracellular part;macromolecular complex;non-membrane-bounded organelle;organelle;protein complex;vesicle	ko05152;Neurotrophin signaling pathway;NOD-like receptor signaling pathway;Shigellosis	REACT_12555;REACT_13415;REACT_21281;REACT_21368;REACT_21399;REACT_22442;REACT_75776	0.308479	-0.15074	0.504924	0.296774	O43353	RIPK2	RIPK2_HUMAN
537.271	997.83	791.899	593.812	458.2	657.512	500.696	438.841	362.372	540.082	772.972	615.69	418.486	373.971	316.595	545.858	assembly of spliceosomal tri-snRNP;cellular component assembly;cellular component assembly at cellular level;cellular component organization;cellular component organization at cellular level;cellular component organization or biogenesis;cellular component organization or biogenesis at cellular level;cellular macromolecular complex assembly;cellular macromolecular complex subunit organization;cell…	binding;identical protein binding;protein binding	Cajal body;cell part;cytoplasm;intracellular membrane-bounded organelle;intracellular organelle;intracellular organelle part;intracellular part;macromolecular complex;membrane-bounded organelle;nuclear body;nuclear part;nuclear speck;nucleoplasm;nucleoplasm part;nucleus;organelle;organelle part;ribonucleoprotein complex;small nuclear ribonucleoprotein complex;spliceosomal complex;U4/U6 x U5 tri-s…	Spliceosome		9.51915e-14	-0.440327	1.39191e-11	10.8564	O43395	PRPF3	PRPF3_HUMAN
5302.36	383.709	1195.58	2430.07	3623.3	2037.83	1628.38	3668.02	3828.76	2833.16	2856.05	1886.53	3302.76	1596.52	7812.1	2445.92	biosynthetic process;carbohydrate metabolic process;catabolic process;cellular biosynthetic process;cellular carbohydrate metabolic process;cellular component assembly;cellular component assembly at cellular level;cellular component disassembly;cellular component disassembly at cellular level;cellular component organization;cellular component organization at cellular level;cellular component orga…	binding;catalytic activity;hydrolase activity;hydrolase activity, acting on ester bonds;inositol or phosphatidylinositol phosphatase activity;inositol phosphate phosphatase activity;inositol trisphosphate phosphatase activity;inositol-polyphosphate 5-phosphatase activity;nucleic acid binding;nucleotide binding;phosphatase activity;phosphatidylinositol bisphosphate phosphatase activity;phosphatidy…	cell part;cytoplasmic part;cytosol;intracellular part;macromolecular complex;membrane coat;membrane part;protein complex	Inositol phosphate metabolism;Phosphatidylinositol signaling system	REACT_121025;REACT_150312;REACT_150352	1.0349e-05	0.416526	0.000151325	3.82009	O43426	SYNJ1	SYNJ1_HUMAN
695.021	1066.74	751.411	650.121	756.5	742.655	664.508	538.419	537.29	646.64	730.167	788.602	443.071	497.528	508.007	758.45	biological regulation;cellular component assembly;cellular component organization;cellular component organization or biogenesis;cellular macromolecule metabolic process;cellular metabolic process;cellular nitrogen compound metabolic process;cellular process;cellular protein metabolic process;macromolecular complex assembly;macromolecular complex subunit organization;macromolecule metabolic proces…	binding;catalytic activity;cis-trans isomerase activity;cyclosporin A binding;drug binding;isomerase activity;peptide binding;peptidyl-prolyl cis-trans isomerase activity;ribonucleoprotein binding	cell part;cytoplasm;intracellular organelle part;intracellular part;macromolecular complex;nuclear body;nuclear part;nuclear speck;nucleoplasm part;organelle part;ribonucleoprotein complex;small nuclear ribonucleoprotein complex;spliceosomal complex;U4/U6 snRNP;U4/U6 x U5 tri-snRNP complex	Spliceosome		8.23033e-06	-0.350901	0.000123081	3.90981	O43447	PPIH	PPIH_HUMAN
159.626	96.8266	81.4351	129.313	158.7	107.788	108.266	149.591	154.317	150.208	131.001	94.9493	116.196	122.308	199.024	168.516	biological regulation;blood coagulation;cellular process;cellular response to stimulus;coagulation;hemostasis;localization;macromolecule localization;multicellular organismal process;negative regulation of biological process;negative regulation of cell communication;negative regulation of cellular process;negative regulation of G-protein coupled receptor protein signaling pathway;negative regulat…		cell part;cytoplasm;cytoplasmic part;cytosol;intracellular membrane-bounded organelle;intracellular organelle;intracellular part;membrane;membrane-bounded organelle;mitochondrion;organelle;plasma membrane		REACT_24970	0.119952	0.148907	0.270768	0.567403	O43572	AKAP10	AKA10_HUMAN
431.036	516.591	429.443	350.696	493.1	457.5	542.307	560.25	423.885	502.822	449.305	482.673	408.347	550.787	464.869	436.481	cap-independent translational initiation;cellular component assembly;cellular component assembly at cellular level;cellular component disassembly;cellular component disassembly at cellular level;cellular component organization;cellular component organization at cellular level;cellular component organization or biogenesis;cellular component organization or biogenesis at cellular level;cellular mac…	binding;nucleic acid binding;RNA binding;translation factor activity, nucleic acid binding;translation initiation factor activity				0.0945572	0.160278	0.229589	0.639049	O43583	DENR	DENR_HUMAN
13.4455	18.8491	37.911	44.4544	37.6	17.0451	59.1519	26.6615	26.4321	24.0296	50.8473	43.9032	17.5865	33.5432	20.0462	18.0583	biological adhesion;biological regulation;cell adhesion;cellular component organization;cellular component organization or biogenesis;cellular membrane organization;cellular process;cellular response to stimulus;defense response;endocytosis;establishment of localization;immune response;immune system process;inflammatory response;innate immune response;intracellular receptor mediated signaling pat…		actin filament bundle;actomyosin;actomyosin contractile ring;cell cortex part;cell division site part;cell part;cell projection;cleavage furrow;contractile ring;cytoplasmic part;cytoskeletal part;cytosol;intracellular organelle part;intracellular part;lamellipodium;membrane;organelle part;perinuclear region of cytoplasm;stress fiber;uropod	NOD-like receptor signaling pathway	REACT_75808	0.490393	-0.160648	0.668297	0.175031	O43586	PSTPIP1	PPIP1_HUMAN
518.901	416.089	524.221	494.728	580.6	492.002	552.539	641.666	599.289	554.032	500.707	601.316	884.976	581.476	644.355	597.722	cellular process;establishment of localization;transport;vesicle-mediated transport		cell part;cytoplasmic part;endoplasmic reticulum;Golgi apparatus;intracellular membrane-bounded organelle;intracellular organelle;intracellular part;membrane-bounded organelle;organelle			0.000308439	0.234915	0.00270604	2.56767	O43617	TRAPPC3	TPPC3_HUMAN
190.191	243.161	246.882	268.208	231.8	284.249	501.67	329.332	372.867	479.063	324.776	333.542	193.272	395.025	255.018	174.25	biological regulation;negative regulation of biological process;negative regulation of cell communication;negative regulation of cellular process;negative regulation of G-protein coupled receptor protein signaling pathway;negative regulation of response to stimulus;negative regulation of signal transduction;negative regulation of signaling;positive regulation of catalytic activity;positive regula…	enzyme activator activity;enzyme regulator activity;GTPase activator activity;GTPase regulator activity;nucleoside-triphosphatase regulator activity	axon part;axon terminus;cell body;cell part;cell projection;cell projection part;cytoplasm;dendritic spine;intracellular membrane-bounded organelle;intracellular organelle;intracellular part;membrane;membrane-bounded organelle;neuron projection;neuron projection terminus;neuron spine;neuronal cell body;nucleus;organelle;plasma membrane		REACT_19231	0.47397	-0.125122	0.656573	0.182717	O43665	RGS10	RGS10_HUMAN
1043.59	597.619	415.273	846.115	892.7	794.861	416.207	807.718	1143.77	559.252	578.55	413.596	1330.74	575.677	1284.23	987.218	cellular metabolic process;cellular process;electron transport chain;generation of precursor metabolites and energy;metabolic process;mitochondrial electron transport, NADH to ubiquinone;oxidation-reduction process;respiratory electron transport chain;small molecule metabolic process	catalytic activity;NADH dehydrogenase (quinone) activity;NADH dehydrogenase (ubiquinone) activity;NADH dehydrogenase activity;oxidoreductase activity;oxidoreductase activity, acting on NADH or NADPH;oxidoreductase activity, acting on NADH or NADPH, quinone or similar compound as acceptor	cell part;cytoplasmic part;integral to membrane;intracellular membrane-bounded organelle;intracellular organelle;intracellular organelle part;intracellular part;intrinsic to membrane;macromolecular complex;membrane;membrane part;membrane-bounded organelle;mitochondrial inner membrane;mitochondrial membrane;mitochondrial membrane part;mitochondrial part;mitochondrial respiratory chain complex I;mi…	Alzheimer's disease;Huntington's disease;Oxidative phosphorylation;Parkinson's disease	REACT_22393	0.0160517	0.382329	0.0638189	1.19505	O43674	NDUFB5	NDUB5_HUMAN
701.509	510.099	341.107	959.82	698.5	588.755	337.955	625.74	869.731	450.353	431	411.244	1104	472.728	878.312	1320.31	cellular metabolic process;cellular process;electron transport chain;generation of precursor metabolites and energy;metabolic process;mitochondrial electron transport, NADH to ubiquinone;oxidation-reduction process;respiratory electron transport chain;small molecule metabolic process	catalytic activity;NADH dehydrogenase (quinone) activity;NADH dehydrogenase (ubiquinone) activity;NADH dehydrogenase activity;oxidoreductase activity;oxidoreductase activity, acting on NADH or NADPH;oxidoreductase activity, acting on NADH or NADPH, quinone or similar compound as acceptor	cell part;cytoplasmic part;extracellular membrane-bounded organelle;extracellular organelle;extracellular region part;extracellular vesicular exosome;integral to membrane;intracellular organelle part;intracellular part;intrinsic to membrane;macromolecular complex;membrane;membrane part;membrane-bounded organelle;membrane-bounded vesicle;mitochondrial inner membrane;mitochondrial membrane;mitochon…	Alzheimer's disease;Huntington's disease;Oxidative phosphorylation;Parkinson's disease	REACT_22393	0.0399176	0.364199	0.128126	0.892363	O43676	NDUFB3	NDUB3_HUMAN
1591.88	1687.74	1815.22	1901.66	2003.8	1578.03	1550.91	1939.13	1590.69	2089.05	1504.62	1749.59	2350.22	1879.14	1792.66	2341.17	antigen processing and presentation;antigen processing and presentation of exogenous antigen;antigen processing and presentation of exogenous peptide antigen;antigen processing and presentation of exogenous peptide antigen via MHC class II;antigen processing and presentation of peptide antigen;antigen processing and presentation of peptide antigen via MHC class II;antigen processing and presentat…	binding;cytoskeletal protein binding;enzyme binding;GTPase binding;GTP-dependent protein binding;kinesin binding;protein binding;protein transporter activity;Rab GTPase binding;Ras GTPase binding;small GTPase binding;substrate-specific transporter activity;transporter activity	AP-type membrane coat adaptor complex;cell part;clathrin adaptor complex;clathrin coated vesicle membrane;clathrin-coated endocytic vesicle membrane;clathrin-coated vesicle;coated vesicle;coated vesicle membrane;cytoplasm;cytoplasmic membrane-bounded vesicle;cytoplasmic part;cytoplasmic vesicle;cytoplasmic vesicle membrane;cytoplasmic vesicle part;cytosol;endocytic vesicle membrane;endosome;Golgi…	Lysosome	REACT_11103;REACT_121399;REACT_19287;REACT_19400	0.131625	0.0712864	0.289664	0.538106	O43747	AP1G1	AP1G1_HUMAN
804.382	708.602	415.917	455.114	586.5	512.917	497.577	571.433	496.281	687.5	543.419	864.213	502.47	569.164	659.072	526.088	biological regulation;cell cycle;cell cycle phase;cell cycle process;cell division;cellular component organization;cellular component organization at cellular level;cellular component organization or biogenesis;cellular component organization or biogenesis at cellular level;cellular process;establishment of localization;G2/M transition of mitotic cell cycle;mitosis;mitotic cell cycle;negative reg…	binding;channel inhibitor activity;channel regulator activity;enzyme binding;enzyme inhibitor activity;enzyme regulator activity;ion channel inhibitor activity;phosphatase binding;phosphatase inhibitor activity;phosphatase regulator activity;potassium channel inhibitor activity;potassium channel regulator activity;protein binding;protein phosphatase 2A binding;protein phosphatase binding;protein …	cell part;cytoplasm;intracellular organelle part;intracellular part;nuclear part;nucleoplasm;organelle part		REACT_150182	0.404284	-0.0946332	0.601173	0.221	O43768	ENSA	ENSA_HUMAN
76.4515	97.2177	85.6679	123.188	104.6	80.2025	89.2638	79.0898	59.1806	61.1991	53.6208	83.7122	81.7411	158.974	59.6311	79.1657	adenine nucleotide transport;ADP transport;AMP transport;ATP transport;carboxylic acid catabolic process;carboxylic acid metabolic process;carboxylic acid transport;catabolic process;cellular catabolic process;cellular ketone metabolic process;cellular lipid catabolic process;cellular lipid metabolic process;cellular metabolic process;cellular process;coenzyme A transmembrane transport;coenzyme A…	adenine nucleotide transmembrane transporter activity;ADP transmembrane transporter activity;AMP transmembrane transporter activity;ATP transmembrane transporter activity;binding;chaperone binding;coenzyme A transmembrane transporter activity;coenzyme transporter activity;cofactor transporter activity;FAD transmembrane transporter activity;NAD transporter activity;nucleobase-containing compound t…	cell part;cytoplasmic part;integral to membrane;integral to organelle membrane;integral to peroxisomal membrane;intracellular membrane-bounded organelle;intracellular organelle;intracellular organelle part;intracellular part;intrinsic to membrane;intrinsic to organelle membrane;intrinsic to peroxisomal membrane;membrane;membrane part;membrane-bounded organelle;microbody;microbody membrane;microbo…	Peroxisome	REACT_17003	0.0347244	0.258157	0.116278	0.934502	O43808	SLC25A17	PM34_HUMAN
488.258	446.357	363.927	318.689	433.4	385.697	435.015	396.076	452.941	528.922	366.84	351.835	391.837	390.029	526.953	331.555	anatomical structure development;behavior;biological regulation;cell junction assembly;cell junction organization;cell projection organization;cell surface receptor linked signaling pathway;cell-cell junction assembly;cell-cell junction organization;cellular component assembly;cellular component assembly at cellular level;cellular component organization;cellular component organization at cellular…	armadillo repeat domain binding;binding;calmodulin binding;enzyme binding;estrogen receptor binding;hormone receptor binding;nuclear hormone receptor binding;phosphatase binding;protein binding;protein complex binding;protein domain specific binding;protein phosphatase 2A binding;protein phosphatase binding;receptor binding;steroid hormone receptor binding	cell body;cell junction;cell part;cell projection;cell projection part;cell-cell junction;cytoplasm;cytoskeletal part;dendritic spine;intracellular organelle part;intracellular part;membrane;neuron projection;neuron spine;neuronal cell body;occluding junction;organelle part;postsynaptic density;postsynaptic membrane;synapse part;synaptic membrane;tight junction			0.836098	-0.00863012	0.911638	0.0401776	O43815	STRN	STRN_HUMAN
1166.94	7028.45	2021.06	1264.78	2258.5	1828.44	3323.22	3759.36	1997.56	2290.47	778.149	1510.3	821.449	1183.74	1236.61	3224.4	biological regulation;blood coagulation;cell activation;cellular process;coagulation;establishment of localization;establishment of localization in cell;exocytosis;hemostasis;multicellular organismal process;platelet activation;platelet degranulation;regulation of biological quality;regulation of body fluid levels;secretion;secretion by cell;transport;vesicle-mediated transport	binding;calcium ion binding;cation binding;ion binding;metal ion binding	cell part;cytoplasmic membrane-bounded vesicle;cytoplasmic part;cytoplasmic vesicle;endoplasmic reticulum;endoplasmic reticulum lumen;endoplasmic reticulum part;extracellular region;Golgi apparatus;intracellular membrane-bounded organelle;intracellular organelle;intracellular organelle lumen;intracellular organelle part;intracellular part;melanosome;membrane;membrane-bounded organelle;membrane-bo…		REACT_318	0.481504	0.0771874	0.663312	0.178282	O43852	CALU	CALU_HUMAN
70.1196	37.6982	57.6947	57.6919	52.2	90.5778	77.18	72.4692	68.1209	62.819	83.2971	81.0989	130.732	103.484	67.7511	51.094	cellular component movement;cellular process;cytoskeleton-dependent intracellular transport;establishment of localization;establishment of localization in cell;Golgi vesicle transport;intracellular transport;metabolic process;microtubule-based movement;microtubule-based process;retrograde vesicle-mediated transport, Golgi to ER;transport;vesicle-mediated transport	adenyl nucleotide binding;adenyl ribonucleotide binding;ATP binding;ATPase activity;binding;catalytic activity;hydrolase activity;hydrolase activity, acting on acid anhydrides;hydrolase activity, acting on acid anhydrides, in phosphorus-containing anhydrides;microtubule motor activity;motor activity;nucleoside-triphosphatase activity;nucleotide binding;plus-end-directed microtubule motor activity…	cell part;cytoplasmic part;cytoskeletal part;endoplasmic reticulum;Golgi apparatus;intracellular membrane-bounded organelle;intracellular organelle;intracellular organelle part;intracellular part;kinesin complex;macromolecular complex;membrane-bounded organelle;microtubule;microtubule associated complex;organelle;organelle part;protein complex			0.0668885	0.333985	0.183433	0.736522	O43896	KIF1C	KIF1C_HUMAN
84.425	60.5362	63.1237	69.0525	80.1	108.94	68.4096	68.4431	61.9987	65.969	87.9196	86.1512	113.056	125.52	62.3378	70.7784	biological regulation;cellular component organization;cellular component organization at cellular level;cellular component organization or biogenesis;cellular component organization or biogenesis at cellular level;cellular process;multicellular organismal process;negative regulation of catalytic activity;negative regulation of GTPase activity;negative regulation of hydrolase activity;negative reg…	3',5'-cyclic-nucleotide phosphodiesterase activity;binding;catalytic activity;cyclic-nucleotide phosphodiesterase activity;enzyme binding;enzyme inhibitor activity;enzyme regulator activity;GTPase binding;GTPase inhibitor activity;GTPase regulator activity;hydrolase activity;hydrolase activity, acting on ester bonds;nucleoside-triphosphatase regulator activity;phosphoric diester hydrolase activit…	cell part;cell projection;cilium;cytoplasmic part;cytoplasmic vesicle;cytoplasmic vesicle membrane;cytoplasmic vesicle part;cytoskeleton;cytosol;intracellular non-membrane-bounded organelle;intracellular organelle;intracellular organelle part;intracellular part;membrane;non-membrane-bounded organelle;organelle;organelle membrane;organelle part;primary cilium;vesicle;vesicle membrane	Purine metabolism	REACT_268148	0.038343	0.232079	0.124899	0.90344	O43924	PDE6D	PDE6D_HUMAN
168.225	196.704	134.989	107.283	121.7	191.366	127.172	208.908	140.226	175.137	118.336	201.049	283.268	336.324	130.85	245.114	cellular component organization;cellular component organization at cellular level;cellular component organization or biogenesis;cellular component organization or biogenesis at cellular level;cellular localization;cellular process;establishment of localization;establishment of localization in cell;establishment of protein localization;establishment of protein localization to organelle;establishme…	adenyl nucleotide binding;adenyl ribonucleotide binding;ATP binding;ATPase activity;ATPase activity, coupled;binding;catalytic activity;hydrolase activity;hydrolase activity, acting on acid anhydrides;hydrolase activity, acting on acid anhydrides, in phosphorus-containing anhydrides;nucleoside-triphosphatase activity;nucleotide binding;protein binding;protein complex binding;protein C-terminus bi…	cell part;cytoplasm;cytoplasmic part;cytosol;extracellular membrane-bounded organelle;extracellular organelle;extracellular region part;extracellular vesicular exosome;intracellular membrane-bounded organelle;intracellular organelle;intracellular organelle part;intracellular part;membrane;membrane-bounded organelle;membrane-bounded vesicle;microbody;microbody membrane;microbody part;organelle;org…	Peroxisome		0.00899792	0.310832	0.0402764	1.39495	O43933	PEX1	PEX1_HUMAN
100.294	33.7876	36.8068	60.1616	100.7	66.6982	72.2101	95.1046	99.3146	66.959	59.63	51.2204	162.944	101.789	129.581	60.2515	anatomical structure development;axon guidance;biological regulation;cell surface receptor linked signaling pathway;cellular macromolecule metabolic process;cellular metabolic process;cellular process;cellular protein metabolic process;cellular response to stimulus;chemotaxis;developmental process;enzyme linked receptor protein signaling pathway;ephrin receptor signaling pathway;establishment of …	adenyl nucleotide binding;adenyl ribonucleotide binding;ATP binding;binding;catalytic activity;cation binding;enzyme regulator activity;GTPase regulator activity;guanyl-nucleotide exchange factor activity;ion binding;kinase activity;metal ion binding;nucleoside-triphosphatase regulator activity;nucleotide binding;phosphotransferase activity, alcohol group as acceptor;protein kinase activity;prote…	actin cytoskeleton;cell part;cytoplasmic part;cytoskeleton;cytosol;extracellular membrane-bounded organelle;extracellular organelle;extracellular region part;extracellular vesicular exosome;intracellular non-membrane-bounded organelle;intracellular organelle;intracellular part;membrane-bounded organelle;membrane-bounded vesicle;non-membrane-bounded organelle;organelle;vesicle		REACT_11051;REACT_13638;REACT_18283;REACT_18407;REACT_263952	6.39757e-06	0.68463	9.90495e-05	4.00415	O60229	KALRN	KALRN_HUMAN
254.213	431.496	249.826	194.414	183.6	228.585	204.157	152.185	160.342	234.716	203.852	214.463	182.774	181.901	143.622	255.47	cellular macromolecule metabolic process;cellular metabolic process;cellular nitrogen compound metabolic process;cellular process;macromolecule metabolic process;metabolic process;mRNA metabolic process;mRNA processing;nitrogen compound metabolic process;nuclear mRNA splicing, via spliceosome;nucleic acid metabolic process;nucleobase-containing compound metabolic process;primary metabolic process…	adenyl nucleotide binding;adenyl ribonucleotide binding;ATP binding;ATPase activity;ATPase activity, coupled;ATP-dependent helicase activity;ATP-dependent RNA helicase activity;binding;catalytic activity;helicase activity;hydrolase activity;hydrolase activity, acting on acid anhydrides;hydrolase activity, acting on acid anhydrides, in phosphorus-containing anhydrides;nucleoside-triphosphatase act…	cell part;cytoplasm;intracellular membrane-bounded organelle;intracellular organelle;intracellular organelle part;intracellular part;macromolecular complex;membrane-bounded organelle;nuclear part;nucleoplasm;nucleus;organelle;organelle part;ribonucleoprotein complex;spliceosomal complex	Spliceosome		0.0012412	-0.274596	0.00834691	2.07847	O60231	DHX16	DHX16_HUMAN
194.803	473.183	550.262	912.501	521.1	146.818	697.057	479.46	490.548	500.302	378.766	243.645	175.416	307.153	338.671	167.061	biological regulation;cellular macromolecule metabolic process;cellular metabolic process;cellular process;cellular protein metabolic process;macromolecule metabolic process;macromolecule modification;metabolic process;negative regulation of actin nucleation;negative regulation of Arp2/3 complex-mediated actin nucleation;negative regulation of biological process;negative regulation of catalytic a…	enzyme activator activity;enzyme inhibitor activity;enzyme regulator activity;kinase inhibitor activity;kinase regulator activity;protein kinase inhibitor activity;protein kinase regulator activity	cell part;intracellular			0.00444985	-0.49382	0.0225231	1.64737	O60234	GMFG	GMFG_HUMAN
465.354	28.391	108.12	89.5015	250.6	204.047	45.0217	156.748	302.414	241.736	227.611	72.5622	441.007	153.889	418.687	336.433	behavior;behavioral defense response;behavioral fear response;biological regulation;cell communication;cell surface receptor linked signaling pathway;cell-cell signaling;cellular metabolic process;cellular process;cellular response to chemical stimulus;cellular response to endogenous stimulus;cellular response to glucagon stimulus;cellular response to hormone stimulus;cellular response to organic…	molecular transducer activity;signal transducer activity	cell part;extracellular membrane-bounded organelle;extracellular organelle;extracellular region part;extracellular vesicular exosome;extrinsic to internal side of plasma membrane;extrinsic to membrane;extrinsic to plasma membrane;heterotrimeric G-protein complex;intracellular part;macromolecular complex;membrane;membrane part;membrane-bounded organelle;membrane-bounded vesicle;organelle;plasma me…	Chemokine signaling pathway	REACT_15457;REACT_1665;REACT_18274;REACT_18283;REACT_18339;REACT_18377;REACT_18407;REACT_19140;REACT_19145;REACT_19231;REACT_19290;REACT_19327;REACT_19333;REACT_20647;REACT_20653;REACT_21254;REACT_21384;REACT_23946;REACT_24023;REACT_25004;REACT_263982;REACT_75831	0.445275	0.351652	0.635556	0.196846	O60262	GNG7	GBG7_HUMAN
1890.73	2479.87	1543.95	1229.81	1191.8	1635.42	1109.37	833.933	819.297	1459.78	1076.95	1126.93	1405.48	847.056	714.22	1924.8	ATP-dependent chromatin remodeling;biological regulation;biosynthetic process;cellular biosynthetic process;cellular component assembly;cellular component assembly at cellular level;cellular component organization;cellular component organization at cellular level;cellular component organization or biogenesis;cellular component organization or biogenesis at cellular level;cellular macromolecular c…	adenyl nucleotide binding;adenyl ribonucleotide binding;ATP binding;ATPase activity;binding;catalytic activity;chromatin binding;DNA binding;helicase activity;hydrolase activity;hydrolase activity, acting on acid anhydrides;hydrolase activity, acting on acid anhydrides, in phosphorus-containing anhydrides;nucleic acid binding;nucleoside-triphosphatase activity;nucleotide binding;purine nucleotide…	cell part;chromatin remodeling complex;chromatin silencing complex;chromosome;condensed chromosome;intracellular membrane-bounded organelle;intracellular non-membrane-bounded organelle;intracellular organelle;intracellular organelle part;intracellular part;ISWI complex;macromolecular complex;membrane-bounded organelle;non-membrane-bounded organelle;nuclear part;nucleolus;nucleoplasm;nucleus;NURF …		REACT_22186;REACT_263965	2.26978e-07	-0.280415	5.7443e-06	5.24076	O60264	SMARCA5	SMCA5_HUMAN
13.2109	24.324	19.0475	13.04	14.2	16.304	21.244	14.4938	7.67696	18.8097	12.2958	13.4149	16.7789	12.7571	10.9112	27.3015			cell part;intracellular non-membrane-bounded organelle;intracellular organelle;intracellular organelle part;intracellular part;non-membrane-bounded organelle;nuclear part;nucleolus;organelle;organelle part			0.499361	0.157203	0.674009	0.171334	O60287	URB1	NPA1P_HUMAN
308.073	294.078	268.414	311.971	298.3	246.124	217.215	283.256	278.703	235.346	258.767	225.178	234.008	175.567	322.093	255.128	cellular macromolecule metabolic process;cellular metabolic process;cellular nitrogen compound metabolic process;cellular process;macromolecule metabolic process;metabolic process;mRNA metabolic process;mRNA processing;nitrogen compound metabolic process;nuclear mRNA splicing, via spliceosome;nucleic acid metabolic process;nucleobase-containing compound metabolic process;primary metabolic process…		catalytic step 2 spliceosome;cell part;intracellular membrane-bounded organelle;intracellular organelle;intracellular organelle part;intracellular part;macromolecular complex;membrane;membrane-bounded organelle;nuclear part;nucleoplasm;nucleus;organelle;organelle part;ribonucleoprotein complex;spliceosomal complex	Spliceosome		0.040996	-0.18224	0.130631	0.883952	O60306	AQR	AQR_HUMAN
330.117	489.217	243.017	261.392	213.2	230.726	185.641	126.15	161.216	218.517	154.114	157.145	163.931	131.764	122.646	158.845	anatomical structure development;biological regulation;biosynthetic process;blood coagulation;cell development;cell differentiation;cell proliferation;cellular biosynthetic process;cellular component organization;cellular component organization at cellular level;cellular component organization or biogenesis;cellular component organization or biogenesis at cellular level;cellular developmental pro…	androgen receptor binding;bHLH transcription factor binding;binding;catalytic activity;chromatin binding;coenzyme binding;cofactor binding;demethylase activity;DNA binding;enzyme binding;flavin adenine dinucleotide binding;histone demethylase activity;histone demethylase activity (H3-dimethyl-K4 specific);histone demethylase activity (H3-K4 specific);histone demethylase activity (H3-K9 specific);…	cell part;chromatin;chromosomal part;intracellular membrane-bounded organelle;intracellular organelle;intracellular organelle part;intracellular part;macromolecular complex;membrane-bounded organelle;nuclear chromatin;nuclear chromosome part;nuclear part;nucleoplasm;nucleoplasm part;nucleus;organelle;organelle part;protein complex;transcription factor complex		REACT_24970;REACT_263923;REACT_263961;REACT_355391	4.80431e-08	-0.539722	1.40499e-06	5.85233	O60341	KDM1A	KDM1A_HUMAN
181.357	129.441	223.785	369.169	471.5	288.778	712.454	769.516	181.137	135.268	171.679	144.602	579.635	190.019	421.224	89.8638	anatomical structure development;anatomical structure formation involved in morphogenesis;angiogenesis;axon extension;axon extension involved in axon guidance;axon guidance;biological adhesion;biological regulation;cell adhesion;cell growth;cell surface receptor linked signaling pathway;cellular process;cellular response to chemical stimulus;cellular response to growth factor stimulus;cellular re…	binding;carbohydrate binding;catalytic activity;cation binding;cytokine binding;glycosaminoglycan binding;growth factor binding;heparin binding;ion binding;kinase activity;metal ion binding;molecular transducer activity;pattern binding;phosphotransferase activity, alcohol group as acceptor;polysaccharide binding;protein binding;protein kinase activity;protein tyrosine kinase activity;receptor act…	cell part;extracellular region;integral to membrane;intrinsic to membrane;macromolecular complex;membrane;membrane part;plasma membrane;protein complex;receptor complex;semaphorin receptor complex		REACT_12473;REACT_22329	1.23019e-13	0.925912	1.61893e-11	10.7908	O60462	NRP2	NRP2_HUMAN
454.722	608.334	321.415	331.827	443.8	226.115	485.104	480.981	502.695	445.943	371.463	339.988	304.802	369.065	528.56	189.57	acyl-CoA biosynthetic process;acyl-CoA metabolic process;acylglycerol biosynthetic process;acylglycerol metabolic process;anatomical structure development;biological regulation;biosynthetic process;carboxylic acid metabolic process;carboxylic acid transport;cellular biosynthetic process;cellular ketone metabolic process;cellular lipid metabolic process;cellular metabolic process;cellular process;…	acid-thiol ligase activity;adenyl nucleotide binding;adenyl ribonucleotide binding;arachidonate-CoA ligase activity;ATP binding;binding;catalytic activity;fatty acid ligase activity;ligase activity;ligase activity, forming carbon-sulfur bonds;long-chain fatty acid-CoA ligase activity;nucleotide binding;purine nucleotide binding;purine ribonucleoside triphosphate binding;purine ribonucleotide bind…	cell body;cell part;cytoplasm;cytoplasmic part;endoplasmic reticulum membrane;endoplasmic reticulum part;ER-mitochondrion membrane contact site;extracellular membrane-bounded organelle;extracellular organelle;extracellular region part;extracellular vesicular exosome;integral to membrane;intracellular membrane-bounded organelle;intracellular organelle;intracellular organelle part;intracellular par…	Adipocytokine signaling pathway;Fatty acid metabolism;Peroxisome;PPAR signaling pathway	REACT_380	0.00646722	-0.237076	0.030396	1.51718	O60488	ACSL4	ACSL4_HUMAN
29.8614	45.9105	36.7148	35.0696	40.6	31.9492	39.0773	42.4974	41.2029	37.0794	31.8951	41.2899	41.6333	31.759	27.2358	39.968	biological regulation;cellular component organization;cellular component organization at cellular level;cellular component organization or biogenesis;cellular component organization or biogenesis at cellular level;cellular membrane fusion;cellular membrane organization;cellular process;endosome transport;establishment of localization;establishment of localization in cell;establishment of protein …	binding;protein binding;SNAP receptor activity;SNARE binding;syntaxin binding	cell part;cytoplasmic part;Golgi apparatus part;Golgi membrane;integral to membrane;intracellular organelle part;intracellular part;intrinsic to membrane;macromolecular complex;membrane;membrane part;organelle;organelle membrane;organelle part;perinuclear region of cytoplasm;protein complex;SNARE complex;trans-Golgi network;vesicle	SNARE interactions in vesicular transport		0.594554	-0.0514535	0.743928	0.128469	O60499	STX10	STX10_HUMAN
483.802	276.48	342.395	330.741	403.6	201.906	304.92	433.473	397.453	313.015	296.763	311.068	396.323	358.627	484.408	364.077	establishment of localization;establishment of protein localization;protein transport;transport		cell part;cytoplasm;intracellular membrane-bounded organelle;intracellular organelle;intracellular part;membrane-bounded organelle;nucleus;organelle			0.911191	-0.00952931	0.950934	0.0218498	O60518	RANBP6	RNBP6_HUMAN
24.2331	13.4525	15.2748	10.4715	16.3	18.5273	18.2231	15.0306	23.9055	20.8797	21.0785	16.6379	19.8296	18.199	33.6641	15.9187	biological regulation;cell surface receptor linked signaling pathway;cellular component assembly;cellular component assembly at cellular level;cellular component organization;cellular component organization at cellular level;cellular component organization or biogenesis;cellular component organization or biogenesis at cellular level;cellular macromolecule metabolic process;cellular metabolic proc…	catalytic activity;glycylpeptide N-tetradecanoyltransferase activity;myristoyltransferase activity;N-acyltransferase activity;transferase activity;transferase activity, transferring acyl groups;transferase activity, transferring acyl groups other than amino-acyl groups	cell part;cytoplasm;cytoplasmic part;cytosol;extrinsic to membrane;Golgi apparatus;intracellular membrane-bounded organelle;intracellular organelle;intracellular part;membrane;membrane part;membrane-bounded organelle;organelle;plasma membrane		REACT_115893;REACT_163919	0.6111	0.101186	0.756916	0.120952	O60551	NMT2	NMT2_HUMAN
92.3203	208.044	174.096	147.687	163	159.252	246.937	161.222	103.59	158.578	142.28	163.417	150.382	156.386	110.55	170.142	biological regulation;cell surface receptor linked signaling pathway;cellular process;cellular response to chemical stimulus;cellular response to cytokine stimulus;cellular response to organic substance;cellular response to stimulus;chordate embryonic development;cytokine-mediated signaling pathway;developmental process;embryo development;embryo development ending in birth or egg hatching;in uter…	binding;enzyme binding;nucleic acid binding;protein binding;RNA binding;RNA cap binding;translation factor activity, nucleic acid binding;translation initiation factor activity;ubiquitin protein ligase binding	cell part;cytoplasmic part;cytosol;intracellular part;macromolecular complex;mRNA cap binding complex;protein complex;RNA cap binding complex	Insulin signaling pathway;mTOR signaling pathway;RNA transport	REACT_115831	0.0511643	0.233003	0.151649	0.81916	O60573	EIF4E2	IF4E2_HUMAN
10.6313	14.8603	11.9622	11.6569	12.1	10.2106	9.93985	10.7362	7.96849	8.36987	12.3883	8.88516	9.15214	9.09949	7.69707	17.8872	anatomical structure development;biological regulation;biosynthetic process;cell cycle checkpoint;cellular biosynthetic process;cellular macromolecule biosynthetic process;cellular macromolecule metabolic process;cellular metabolic process;cellular nitrogen compound metabolic process;cellular process;cellular response to abiotic stimulus;cellular response to ionizing radiation;cellular response t…	3'-5' exonuclease activity;binding;catalytic activity;damaged DNA binding;deoxyribonuclease activity;DNA binding;exodeoxyribonuclease activity;exodeoxyribonuclease activity, producing 5'-phosphomonoesters;exodeoxyribonuclease III activity;exonuclease activity;exonuclease activity, active with either ribo- or deoxyribonucleic acids and producing 5'-phosphomonoesters;hydrolase activity;hydrolase ac…	cell part;checkpoint clamp complex;chromosomal part;chromosome;intracellular membrane-bounded organelle;intracellular non-membrane-bounded organelle;intracellular organelle;intracellular organelle part;intracellular part;macromolecular complex;membrane-bounded organelle;non-membrane-bounded organelle;nuclear chromosome part;nuclear part;nucleoplasm;nucleus;organelle;organelle part;protein complex	Cell cycle - yeast;Meiosis - yeast	REACT_6769	0.942813	-0.0121697	0.967063	0.0145452	O60671	RAD1	RAD1_HUMAN
1819.83	3406.29	2141.88	1625.35	2360.4	2042.45	2360.91	2530.88	1897.37	2596.46	1836.51	1883.83	2048.37	2240.88	1723.3	2691.29	cell cycle;cellular component organization;cellular component organization at cellular level;cellular component organization or biogenesis;cellular component organization or biogenesis at cellular level;cellular membrane fusion;cellular membrane organization;cellular process;ER to Golgi vesicle-mediated transport;establishment of localization;establishment of localization in cell;establishment of…	protein transporter activity;substrate-specific transporter activity;transporter activity	cell part;coated vesicle membrane;cytoplasmic part;cytoplasmic vesicle membrane;cytoplasmic vesicle part;cytosol;endoplasmic reticulum;ER to Golgi transport vesicle membrane;Golgi apparatus;Golgi apparatus part;Golgi membrane;Golgi stack;intracellular membrane-bounded organelle;intracellular non-membrane-bounded organelle;intracellular organelle;intracellular organelle part;intracellular part;mem…		REACT_1100	0.0281326	0.0855641	0.0991955	1.00351	O60763	USO1	USO1_HUMAN
745.441	661.675	935.537	720.458	864.5	1026.82	1006.95	909.712	763.906	1086.82	1004.56	987.211	1416.61	1107.64	856.151	1020.17	biological regulation;cation homeostasis;cellular cation homeostasis;cellular chemical homeostasis;cellular copper ion homeostasis;cellular homeostasis;cellular ion homeostasis;cellular process;chemical homeostasis;copper ion homeostasis;cytoplasmic sequestering of NF-kappaB;cytoplasmic sequestering of protein;cytoplasmic sequestering of transcription factor;establishment of localization;establis…		cell part;cytoplasmic part;endosome;intracellular membrane-bounded organelle;intracellular organelle;intracellular part;membrane-bounded organelle;organelle			1.09954e-09	0.255794	5.4768e-08	7.26147	O60826	CCDC22	CCD22_HUMAN
149.073	67.4189	87.1401	77.8446	97.7	172.921	72.2101	79.2688	91.4433	110.608	100.678	137.807	114.491	139.169	111.988	106.467	actin cytoskeleton organization;actin filament-based process;anatomical structure development;axon guidance;biological regulation;cell projection assembly;cell projection organization;cellular component assembly;cellular component assembly at cellular level;cellular component organization;cellular component organization at cellular level;cellular component organization or biogenesis;cellular comp…	binding;enzyme activator activity;enzyme regulator activity;GTPase activator activity;GTPase regulator activity;lipid binding;nucleoside-triphosphatase regulator activity;phospholipid binding	actin cytoskeleton;axon part;cell junction;cell part;cell projection;cell projection part;cytoplasmic part;cytoskeleton;cytosol;dendritic spine;intracellular non-membrane-bounded organelle;intracellular organelle;intracellular part;neuron projection;neuron spine;non-membrane-bounded organelle;organelle;synapse part;terminal button		REACT_11051	0.319815	0.114127	0.514519	0.288599	O60890	OPHN1	OPHN1_HUMAN
17.9794	22.8379	29.4454	11.5581	26.3	16.6334	26.1165	34.4452	18.5607	38.7894	45.7626	19.5996	24.6749	28.9935	13.7871	11.126	biological regulation;calcium ion homeostasis;calcium ion transport;calcium ion transport into cytosol;cation homeostasis;cation transport;cellular calcium ion homeostasis;cellular cation homeostasis;cellular chemical homeostasis;cellular component assembly;cellular component assembly at cellular level;cellular component organization;cellular component organization at cellular level;cellular comp…	binding;calcium ion binding;caspase inhibitor activity;caspase regulator activity;cation binding;cysteine-type endopeptidase inhibitor activity;endopeptidase inhibitor activity;endopeptidase regulator activity;enzyme inhibitor activity;enzyme regulator activity;identical protein binding;ion binding;metal ion binding;nucleic acid binding;peptidase inhibitor activity;peptidase regulator activity;pr…	cell part;cytoplasm;cytoplasmic part;cytosol;endoplasmic reticulum;intracellular membrane-bounded organelle;intracellular non-membrane-bounded organelle;intracellular organelle;intracellular organelle part;intracellular part;membrane-bounded organelle;mitochondrion;non-membrane-bounded organelle;nuclear part;nucleolus;organelle;organelle part;sarcoplasmic reticulum			0.662041	-0.101153	0.7842	0.105573	O60936	NOL3	NOL3_HUMAN
764.906	612.87	1013.02	788.917	639.1	943.079	670.745	1001.51	757.784	790.818	1160.98	758.201	1276.36	1099.43	568.061	1165.4	biological regulation;cation homeostasis;cellular cation homeostasis;cellular chemical homeostasis;cellular homeostasis;cellular ion homeostasis;cellular iron ion homeostasis;cellular metal ion homeostasis;cellular process;chemical homeostasis;cofactor transport;establishment of localization;heme transport;homeostatic process;ion homeostasis;iron ion homeostasis;metabolic process;metal ion homeos…	active transmembrane transporter activity;adenyl nucleotide binding;adenyl ribonucleotide binding;ATP binding;ATPase activity;ATPase activity, coupled;ATPase activity, coupled to movement of substances;ATPase activity, coupled to transmembrane movement of substances;binding;catalytic activity;cofactor transporter activity;heme transporter activity;hydrolase activity;hydrolase activity, acting on …	cell part;cytoplasmic part;integral to membrane;intracellular membrane-bounded organelle;intracellular organelle;intracellular organelle part;intracellular part;intrinsic to membrane;membrane;membrane part;membrane-bounded organelle;mitochondrial inner membrane;mitochondrial membrane;mitochondrial part;mitochondrion;organelle;organelle inner membrane;organelle membrane;organelle part	ABC transporters	REACT_111108;REACT_160176	0.0968043	0.10838	0.234181	0.630448	O75027	ABCB7	ABCB7_HUMAN
27.2818	44.5027	39.4753	37.4405	22.6	35.9841	25.6292	17.7147	27.4038	36.7194	42.4344	38.7637	37.0572	25.1574	28.9274	43.1346		binding;calcium ion binding;cation binding;ion binding;metal ion binding				0.00572622	-0.376484	0.0278365	1.55539	O75071	EFCAB14	EFC14_HUMAN
38.1476	102.223	118.426	93.0579	37.2	102.847	69.2866	94.7468	40.4255	76.4988	76.8257	121.692	44.5045	73.7773	63.1836	49.0399	anatomical structure morphogenesis;biological adhesion;biological regulation;canonical Wnt receptor signaling pathway;cell activation;cell adhesion;cell communication;cell differentiation;cell division;cell morphogenesis;cell morphogenesis involved in differentiation;cell surface receptor linked signaling pathway;cell-substrate adhesion;cellular component morphogenesis;cellular component organiza…	binding;frizzled binding;G-protein coupled receptor activity;G-protein-coupled receptor binding;molecular transducer activity;PDZ domain binding;protein binding;protein domain specific binding;receptor activity;receptor binding;signal transducer activity;signaling receptor activity;transmembrane signaling receptor activity;Wnt-activated receptor activity;Wnt-protein binding	cell part;integral to membrane;intrinsic to membrane;membrane;membrane part;plasma membrane	Basal cell carcinoma;Melanogenesis;Pathways in cancer;Wnt signaling pathway	REACT_18372;REACT_264199;REACT_264478	0.11988	-0.329953	0.270768	0.567403	O75084	FZD7	FZD7_HUMAN
29.0797	8.3687	53.6459	23.9066	27.7	49.3237	14.3251	23.6196	53.35	45.2693	25.5161	28.7461	55.0923	24.533	43.8141	91.9178	anatomical structure development;anatomical structure morphogenesis;appendage development;biological regulation;cell part morphogenesis;cell projection morphogenesis;cell projection organization;cell surface receptor linked signaling pathway;cellular component assembly;cellular component assembly at cellular level;cellular component morphogenesis;cellular component organization;cellular component…	binding;calcium ion binding;cation binding;ion binding;metal ion binding;protein binding;receptor binding;receptor tyrosine kinase binding;scaffold protein binding	cell body;cell part;cell projection;cell surface;cytoskeletal part;dendrite;flotillin complex;integral to membrane;intracellular organelle part;intracellular part;intrinsic to membrane;macromolecular complex;membrane;membrane part;neuromuscular junction;neuron projection;neuronal cell body;organelle part;plasma membrane part;postsynaptic density;protein complex;synapse;synapse part;synaptic membr…		REACT_163906	0.283211	0.272025	0.47592	0.322466	O75096	LRP4	LRP4_HUMAN
20.1682	29.5642	20.7958	17.2878	11.9	34.0078	20.9517	10.1099	14.285	22.7697	11.1864	15.941	23.5982	10.3484	12.18	23.8781	anatomical structure development;biological regulation;biosynthetic process;cellular biosynthetic process;cellular component organization;cellular component organization at cellular level;cellular component organization or biogenesis;cellular component organization or biogenesis at cellular level;cellular macromolecule biosynthetic process;cellular macromolecule metabolic process;cellular metabol…	binding;catalytic activity;cation binding;demethylase activity;dioxygenase activity;histone binding;histone demethylase activity;histone demethylase activity (H3-K9 specific);ion binding;iron ion binding;metal ion binding;methylated histone residue binding;oxidoreductase activity;protein binding;transition metal ion binding;zinc ion binding	cell part;chromosomal part;condensed chromosome kinetochore;cytoplasm;intracellular membrane-bounded organelle;intracellular non-membrane-bounded organelle;intracellular organelle;intracellular organelle part;intracellular part;kinetochore;macromolecular complex;membrane-bounded organelle;non-membrane-bounded organelle;nuclear part;nucleolus;nucleoplasm;nucleus;organelle;organelle part;protein co…		REACT_263961	0.647164	-0.128767	0.779416	0.108231	O75151	PHF2	PHF2_HUMAN
509.52	327.943	268.138	304.266	394.7	398.954	190.904	355.278	396.384	343.525	363.512	335.284	187.17	275.126	396.272	458.22	actin cytoskeleton organization;actin filament-based process;anatomical structure development;biological adhesion;biological regulation;cell adhesion;cell differentiation;cell differentiation involved in embryonic placenta development;cell-cell adhesion;cellular component organization;cellular component organization at cellular level;cellular component organization or biogenesis;cellular componen…	ATPase activator activity;ATPase regulator activity;binding;chaperone binding;DNA binding;enzyme activator activity;enzyme regulator activity;heat shock protein binding;nucleic acid binding;nucleoside-triphosphatase regulator activity;protein binding;unfolded protein binding	cell part;contractile fiber part;cytoplasm;cytoplasmic part;cytosol;intracellular membrane-bounded organelle;intracellular organelle;intracellular organelle part;intracellular part;membrane;membrane-bounded organelle;nuclear part;nucleoplasm;nucleus;organelle;organelle part;perinuclear region of cytoplasm;Z disc		REACT_264487	0.317287	-0.102787	0.512332	0.290449	O75190	DNAJB6	DNJB6_HUMAN
1830.38	1204.15	1332.22	1166.38	1535.4	2030.01	2511.76	1797.77	1566	1730.4	1855.1	1059.69	1862.64	2271.75	1671.7	4210.42	amine biosynthetic process;amine metabolic process;apoptotic mitochondrial changes;biosynthetic process;carboxylic acid biosynthetic process;carboxylic acid metabolic process;cellular amine metabolic process;cellular amino acid biosynthetic process;cellular amino acid metabolic process;cellular biosynthetic process;cellular component organization;cellular component organization at cellular level;…	binding;catalytic activity;gamma-glutamylcyclotransferase activity;identical protein binding;protein binding;protein dimerization activity;protein homodimerization activity;transferase activity;transferase activity, transferring acyl groups;transferase activity, transferring amino-acyl groups	cell part;cytoplasmic part;cytosol;extracellular membrane-bounded organelle;extracellular organelle;extracellular region part;extracellular vesicular exosome;intracellular part;membrane-bounded organelle;membrane-bounded vesicle;organelle;vesicle	Glutathione metabolism	REACT_6960	1.06464e-10	0.444549	8.24155e-09	8.08399	O75223	GGCT	GGCT_HUMAN
283.371	64.3686	93.3973	205.676	301.2	140.148	69.4815	116.04	566.151	125.818	189.984	84.1477	142.486	131.497	409.805	113.314	anatomical structure development;axon extension;axon guidance;biological regulation;cell differentiation;cell growth;cell surface receptor linked signaling pathway;cellular developmental process;cellular process;cellular response to stimulus;chemotaxis;defense response;developmental cell growth;developmental growth;developmental growth involved in morphogenesis;developmental process;growth;immune…	receptor activity	anchored to membrane;cell part;external side of plasma membrane;intrinsic to membrane;membrane;membrane part;plasma membrane;plasma membrane part	Axon guidance	REACT_19200	0.74295	-0.06779	0.844511	0.0733945	O75326	SEMA7A	SEM7A_HUMAN
11.9602	16.4245	9.84582	16.2012	9.2	8.06965	11.1092	20.7566	9.62049	12.7798	5.63943	7.49141	20.2783	7.93976	15.6479	19.6844	response to calcium ion;response to chemical stimulus;response to inorganic substance;response to magnesium ion;response to metal ion;response to stimulus	catalytic activity;guanosine-5'-triphosphate,3'-diphosphate diphosphatase activity;hydrolase activity;hydrolase activity, acting on acid anhydrides;hydrolase activity, acting on acid anhydrides, in phosphorus-containing anhydrides;nucleoside-diphosphatase activity;nucleoside-triphosphatase activity;pyrophosphatase activity;uridine-diphosphatase activity	cell part;cell surface;cytoplasmic part;extracellular membrane-bounded organelle;extracellular organelle;extracellular region part;extracellular space;extracellular vesicular exosome;Golgi apparatus part;Golgi membrane;integral to membrane;intracellular organelle part;intracellular part;intrinsic to membrane;membrane;membrane part;membrane-bounded organelle;membrane-bounded vesicle;organelle;orga…	Purine metabolism;Pyrimidine metabolism		0.296725	0.297873	0.490044	0.309765	O75354	ENTPD6	ENTP6_HUMAN
56.9087	45.2066	25.2127	24.4005	40.4	66.6982	38.9798	52.8757	30.0276	59.0391	23.3898	39.3735	61.3732	59.9496	22.922	121.017	biosynthetic process;cellular biosynthetic process;cellular component disassembly;cellular component disassembly at cellular level;cellular component organization;cellular component organization at cellular level;cellular component organization or biogenesis;cellular component organization or biogenesis at cellular level;cellular macromolecular complex disassembly;cellular macromolecular complex …	structural constituent of ribosome;structural molecule activity	cell part;cytoplasmic part;intracellular organelle part;intracellular part;large ribosomal subunit;macromolecular complex;membrane;mitochondrial inner membrane;mitochondrial large ribosomal subunit;mitochondrial membrane;mitochondrial part;organellar large ribosomal subunit;organelle inner membrane;organelle membrane;organelle part;ribonucleoprotein complex		REACT_267634;REACT_268133;REACT_268261	0.0760381	0.556907	0.199335	0.700416	O75394	MRPL33	RM33_HUMAN
456.208	346.871	261.052	280.26	407.2	340.572	245.865	384.176	350.613	272.066	390.138	223.784	341.141	365.229	408.368	482.183	cellular macromolecule metabolic process;cellular metabolic process;cellular process;cellular protein metabolic process;establishment of localization;establishment of localization in cell;establishment of protein localization;establishment of protein localization in mitochondrion;establishment of protein localization to organelle;intracellular protein transport;intracellular transport;macromolecu…		cell part;cytoplasmic part;intracellular organelle part;intracellular part;membrane;mitochondrial membrane;mitochondrial outer membrane;mitochondrial part;organelle membrane;organelle outer membrane;organelle part;outer membrane		REACT_118595	0.313836	0.102491	0.508006	0.294131	O75431	MTX2	MTX2_HUMAN
514.289	498.759	452.172	652.492	610.4	385.202	541.625	613.125	586.753	510.562	494.513	475.269	398.297	468.713	582.355	434.513	cellular process;endosome transport;establishment of localization;establishment of localization in cell;establishment of protein localization;intracellular protein transport;intracellular transport;protein transport;retrograde transport, endosome to Golgi;transport;vesicle-mediated transport	protein transporter activity;substrate-specific transporter activity;transporter activity	cell part;cytoplasmic part;cytosol;early endosome;endosomal part;endosome;endosome membrane;extracellular membrane-bounded organelle;extracellular organelle;extracellular region part;extracellular vesicular exosome;intracellular membrane-bounded organelle;intracellular organelle;intracellular organelle part;intracellular part;macromolecular complex;membrane;membrane part;membrane-bounded organell…		REACT_163710	0.604352	-0.0351225	0.750309	0.12476	O75436	VPS26A	VP26A_HUMAN
428.3	630.937	740.829	808.477	438.5	686.085	488.027	685.147	605.897	679.04	460.399	634.244	580.443	381.287	455.227	546.543	catabolic process;cellular catabolic process;cellular macromolecule catabolic process;cellular macromolecule metabolic process;cellular metabolic process;cellular process;ER-associated protein catabolic process;macromolecule catabolic process;macromolecule metabolic process;metabolic process;modification-dependent macromolecule catabolic process;modification-dependent protein catabolic process;pr…		cell part;cytoplasmic part;endoplasmic reticulum;endoplasmic reticulum membrane;endoplasmic reticulum part;integral to membrane;intracellular membrane-bounded organelle;intracellular organelle;intracellular organelle part;intracellular part;intrinsic to membrane;macromolecular complex;membrane;membrane part;membrane-bounded organelle;organelle;organelle membrane;organelle part;protein complex			0.00310441	-0.225065	0.0168006	1.77467	O75477	ERLIN1	ERLN1_HUMAN
1002.31	445.653	1082.4	1013.96	605	1830.49	909.886	1245.58	586.364	811.878	593.804	655.324	1258.06	1504.63	551.567	859.526	carboxylic acid catabolic process;carboxylic acid metabolic process;catabolic process;cellular catabolic process;cellular ketone metabolic process;cellular lipid catabolic process;cellular lipid metabolic process;cellular metabolic process;cellular process;fatty acid catabolic process;fatty acid metabolic process;lipid catabolic process;lipid metabolic process;metabolic process;monocarboxylic aci…	binding;carboxylic acid binding;catalytic activity;coenzyme binding;cofactor binding;dodecenoyl-CoA delta-isomerase activity;fatty acid binding;fatty-acyl-CoA binding;intramolecular oxidoreductase activity;intramolecular oxidoreductase activity, transposing C=C bonds;isomerase activity;lipid binding;monocarboxylic acid binding;protein binding;receptor binding	cell part;cytoplasmic part;intracellular membrane-bounded organelle;intracellular organelle;intracellular organelle lumen;intracellular organelle part;intracellular part;membrane;membrane-bounded organelle;membrane-enclosed lumen;microbody lumen;microbody part;mitochondrion;nuclear part;nucleoplasm;organelle;organelle lumen;organelle part;peroxisomal matrix;peroxisomal part	Fatty acid metabolism;Peroxisome		0.0033253	0.487261	0.017789	1.74985	O75521	ECI2	ECI2_HUMAN
460.194	902.49	746.718	655.258	450.5	921.423	929.961	743.212	456.439	717.289	550.26	667.694	2207.01	525.451	379.017	1167.54	biological regulation;carboxylic acid metabolic process;catabolic process;cellular catabolic process;cellular ketone metabolic process;cellular lipid metabolic process;cellular macromolecule catabolic process;cellular macromolecule metabolic process;cellular metabolic process;cellular process;cellular protein metabolic process;fatty acid metabolic process;lipid metabolic process;lipoprotein catab…	carboxylic ester hydrolase activity;catalytic activity;hydrolase activity;hydrolase activity, acting on ester bonds;lipase activity;lysophospholipase activity;palmitoyl-(protein) hydrolase activity;phospholipase activity;thiolester hydrolase activity	cell part;cytoplasmic part;cytosol;extracellular membrane-bounded organelle;extracellular organelle;extracellular region part;extracellular vesicular exosome;intracellular membrane-bounded organelle;intracellular organelle;intracellular part;membrane-bounded organelle;membrane-bounded vesicle;mitochondrion;organelle;vesicle	Glycerophospholipid metabolism	REACT_12477	0.250308	0.167422	0.435145	0.361366	O75608	LYPLA1	LYPA1_HUMAN
213.72	473.496	371.473	204.589	295.1	319.822	249.081	273.325	166.269	296.366	318.674	270.388	191.477	210.537	154.195	427.923	cellular component biogenesis;cellular component biogenesis at cellular level;cellular component organization or biogenesis;cellular component organization or biogenesis at cellular level;cellular process;ribonucleoprotein complex biogenesis;ribosome biogenesis	binding;DNA binding;nucleic acid binding;RNA binding	cell part;granular component;intracellular non-membrane-bounded organelle;intracellular organelle;intracellular organelle part;intracellular part;non-membrane-bounded organelle;nuclear part;nucleolar part;nucleolus;nucleoplasm;organelle;organelle part			0.304516	-0.105391	0.499679	0.301309	O75683	SURF6	SURF6_HUMAN
501.312	184.346	185.69	441.877	417.6	192.601	268.181	440.72	392.497	327.145	256.363	164.637	195.515	160.936	521.202	346.617	anatomical structure morphogenesis;angiotensin maturation;anterior/posterior pattern specification;biological regulation;cellular macromolecule metabolic process;cellular metabolic process;cellular process;cellular protein metabolic process;developmental pigmentation;developmental process;eye pigmentation;head morphogenesis;hormone metabolic process;macromolecule metabolic process;metabolic proce…	aspartic-type endopeptidase activity;aspartic-type peptidase activity;catalytic activity;endopeptidase activity;hydrolase activity;peptidase activity;peptidase activity, acting on L-amino acid peptides;receptor activity	cell body;cell part;cell projection;external side of plasma membrane;extracellular membrane-bounded organelle;extracellular organelle;extracellular region part;extracellular vesicular exosome;integral to membrane;intrinsic to membrane;membrane;membrane part;membrane-bounded organelle;membrane-bounded vesicle;neuron projection;organelle;plasma membrane;plasma membrane part;vesicle		REACT_147707	0.961787	-0.00649106	0.975877	0.0106051	O75787	ATP6AP2	RENR_HUMAN
2616.47	3029.31	6902.01	9646.9	4518.2	7007.59	3116.05	3938.3	3916.41	6736.76	3938.54	4889.54	4300.43	4482.13	2034.99	2733.14	2-oxoglutarate metabolic process;acetyl-CoA catabolic process;acetyl-CoA metabolic process;amine metabolic process;anatomical structure development;carbohydrate metabolic process;carboxylic acid metabolic process;catabolic process;cellular aldehyde metabolic process;cellular amine metabolic process;cellular amino acid metabolic process;cellular carbohydrate metabolic process;cellular catabolic pr…	binding;catalytic activity;cation binding;coenzyme binding;cofactor binding;identical protein binding;ion binding;isocitrate dehydrogenase (NADP+) activity;isocitrate dehydrogenase activity;magnesium ion binding;metal ion binding;NAD binding;NADP binding;nucleotide binding;oxidoreductase activity;oxidoreductase activity, acting on CH-OH group of donors;oxidoreductase activity, acting on the CH-OH…	cell part;cytoplasm;cytoplasmic part;cytosol;extracellular membrane-bounded organelle;extracellular organelle;extracellular region part;extracellular vesicular exosome;intracellular membrane-bounded organelle;intracellular organelle;intracellular organelle lumen;intracellular organelle part;intracellular part;membrane-bounded organelle;membrane-bounded vesicle;membrane-enclosed lumen;microbody;mi…	Carbon fixation pathways in prokaryotes;Citrate cycle (TCA cycle);Glutathione metabolism;Peroxisome	REACT_160183;REACT_16904	5.56992e-07	-0.385045	1.20164e-05	4.92023	O75874	IDH1	IDHC_HUMAN
50.186	52.7932	43.248	40.7005	33.9	41.2541	47.0681	37.0398	50.6291	51.3892	60.8319	46.952	36.5188	74.491	34.087	52.4633	amine metabolic process;amino acid activation;biosynthetic process;carboxylic acid metabolic process;cellular amine metabolic process;cellular amino acid metabolic process;cellular biosynthetic process;cellular component organization;cellular component organization at cellular level;cellular component organization or biogenesis;cellular component organization or biogenesis at cellular level;cellu…	adenyl nucleotide binding;adenyl ribonucleotide binding;ATP binding;binding;carbon-nitrogen ligase activity, with glutamine as amido-N-donor;catalytic activity;glutaminyl-tRNA synthase (glutamine-hydrolyzing) activity;ligase activity;ligase activity, forming carbon-nitrogen bonds;nucleic acid binding;nucleotide binding;purine nucleotide binding;purine ribonucleoside triphosphate binding;purine ri…	cell part;cytoplasmic part;glutamyl-tRNA(Gln) amidotransferase complex;intracellular membrane-bounded organelle;intracellular organelle;intracellular part;macromolecular complex;membrane-bounded organelle;mitochondrion;organelle;protein complex			0.0470734	-0.256887	0.143732	0.842445	O75879	GATB	GATB_HUMAN
266.095	174.022	312.03	331.729	339.7	449.842	358.127	449.399	189.397	314.185	190.077	433.021	515.66	333.381	194.626	379.567	biological regulation;regulation of biological process;regulation of cell proliferation;regulation of cellular process	catalytic activity;hydrolase activity	cell part;cytoplasm;extracellular membrane-bounded organelle;extracellular organelle;extracellular region part;extracellular vesicular exosome;intracellular membrane-bounded organelle;intracellular non-membrane-bounded organelle;intracellular organelle;intracellular organelle part;intracellular part;membrane-bounded organelle;membrane-bounded vesicle;non-membrane-bounded organelle;nuclear part;nu…			0.000135784	0.43284	0.00134355	2.87175	O75884	RBBP9	RBBP9_HUMAN
2542.29	339.284	1689.16	4024.7	1513.2	5206.9	4935.62	5637.03	1964.43	6911.63	6241.09	5576.92	12415	3427.92	2153.66	8485.11	10-formyltetrahydrofolate catabolic process;10-formyltetrahydrofolate metabolic process;aromatic compound catabolic process;biosynthetic process;catabolic process;cellular aromatic compound metabolic process;cellular catabolic process;cellular metabolic process;cellular nitrogen compound catabolic process;cellular nitrogen compound metabolic process;cellular process;coenzyme catabolic process;coe…	aldehyde dehydrogenase (NAD) activity;catalytic activity;formyltetrahydrofolate dehydrogenase activity;hydroxymethyl-, formyl- and related transferase activity;methyltransferase activity;oxidoreductase activity;oxidoreductase activity, acting on the aldehyde or oxo group of donors;oxidoreductase activity, acting on the aldehyde or oxo group of donors, NAD or NADP as acceptor;oxidoreductase activi…	cell part;cytoplasmic part;extracellular membrane-bounded organelle;extracellular organelle;extracellular region part;extracellular vesicular exosome;intracellular membrane-bounded organelle;intracellular organelle;intracellular part;membrane-bounded organelle;membrane-bounded vesicle;mitochondrion;organelle;vesicle	One carbon pool by folate		3.26587e-08	0.770713	1.02692e-06	5.98846	O75891	ALDH1L1	AL1L1_HUMAN
140.708	26.3575	26.5929	110.84	119.5	59.2873	41.4161	128.476	126.913	91.7086	57.5961	43.6418	54.9128	39.6988	281.493	163.381	biological regulation;cell communication;cell surface receptor linked signaling pathway;cell-cell signaling;cellular process;cellular response to stimulus;gamma-aminobutyric acid signaling pathway;G-protein coupled receptor protein signaling pathway;negative regulation of adenylate cyclase activity;negative regulation of catalytic activity;negative regulation of cyclase activity;negative regulati…	GABA receptor activity;GABA-B receptor activity;glutamate receptor activity;molecular transducer activity;receptor activity;signal transducer activity;signaling receptor activity;transmembrane signaling receptor activity	cell junction;cell part;cell projection;cytoplasm;integral to membrane;integral to plasma membrane;intracellular part;intrinsic to membrane;intrinsic to plasma membrane;membrane;membrane part;neuron projection;plasma membrane;plasma membrane part;postsynaptic membrane;synapse part;synaptic membrane	Neuroactive ligand-receptor interaction	REACT_18319;REACT_19231;REACT_25004;REACT_25031;REACT_75831	0.122275	0.449542	0.274598	0.561302	O75899	GABBR2	GABR2_HUMAN
84.2686	81.0278	191.395	103.826	134	116.763	116.647	107.988	166.464	106.378	276.609	262.461	94.4824	414.295	99.8081	39.968	anatomical structure development;anatomical structure morphogenesis;biological regulation;bone morphogenesis;cardiac septum morphogenesis;cellular hormone metabolic process;cellular lipid metabolic process;cellular metabolic process;cellular process;cellular response to stimulus;detection of abiotic stimulus;detection of external stimulus;detection of light stimulus;detection of stimulus;detectio…	alcohol dehydrogenase (NADP+) activity;aldo-keto reductase (NADP) activity;binding;catalytic activity;electron carrier activity;NADP-retinol dehydrogenase activity;nucleotide binding;oxidoreductase activity;oxidoreductase activity, acting on CH-OH group of donors;oxidoreductase activity, acting on the CH-OH group of donors, NAD or NADP as acceptor;retinol dehydrogenase activity	cell part;cell projection part;cilium part;cytoplasmic part;endoplasmic reticulum membrane;endoplasmic reticulum part;integral to membrane;intracellular organelle part;intracellular part;intrinsic to membrane;membrane;membrane part;organelle membrane;organelle part;photoreceptor outer segment membrane	Retinol metabolism	REACT_160083;REACT_268561	0.419829	-0.1996	0.616757	0.209886	O75911	DHRS3	DHRS3_HUMAN
1044.76	630.781	642.831	700.601	802	654.96	652.62	900.139	1066.61	797.028	827.887	675.621	827.012	793.44	1017.54	711.122	antigen processing and presentation;antigen processing and presentation of exogenous antigen;antigen processing and presentation of exogenous peptide antigen;antigen processing and presentation of exogenous peptide antigen via MHC class II;antigen processing and presentation of peptide antigen;antigen processing and presentation of peptide antigen via MHC class II;antigen processing and presentat…	structural molecule activity	cell division site part;cell part;centrosome;chromosomal part;cleavage furrow;condensed chromosome kinetochore;cytoplasmic part;cytoskeletal part;cytosol;dynactin complex;intracellular non-membrane-bounded organelle;intracellular organelle;intracellular organelle part;intracellular part;kinetochore;macromolecular complex;microtubule associated complex;microtubule organizing center;midbody;non-mem…		REACT_121399;REACT_15296;REACT_15364;REACT_15451;REACT_160315;REACT_267965	0.638508	-0.0316354	0.776467	0.109877	O75935	DCTN3	DCTN3_HUMAN
1009.66	1148.31	1129.32	924.75	1142	1088.74	859.505	910.159	825.03	1058.47	526.871	695.22	945.183	445.786	989.877	885.372	axon guidance;biological regulation;cell surface receptor linked signaling pathway;cellular process;cellular response to stimulus;chemotaxis;enzyme linked receptor protein signaling pathway;intracellular signal transduction;locomotion;nerve growth factor receptor signaling pathway;positive regulation of apoptosis;positive regulation of biological process;positive regulation of catalytic activity;…	adenyl nucleotide binding;adenyl ribonucleotide binding;ATP binding;binding;catalytic activity;enzyme regulator activity;GTPase regulator activity;guanyl-nucleotide exchange factor activity;kinase activity;nucleoside-triphosphatase regulator activity;nucleotide binding;phosphotransferase activity, alcohol group as acceptor;protein kinase activity;protein serine/threonine kinase activity;purine nu…	cell part;cytoplasmic part;cytosol;intracellular part		REACT_11051;REACT_13638;REACT_18283;REACT_18407;REACT_22351	0.00275703	0.209976	0.0152447	1.81688	O75962	TRIO	TRIO_HUMAN
776.241	2434.12	1368.66	819.937	920.7	1030.77	880.749	852.005	671.005	991.965	917.101	828.237	845.137	719.485	451.843	1194.85	biological regulation;cell differentiation;cellular developmental process;cellular process;developmental process;osteoblast differentiation;regulation of apoptosis;regulation of biological process;regulation of cell aging;regulation of cell death;regulation of cellular process;regulation of cellular response to stress;regulation of cellular senescence;regulation of developmental process;regulatio…		cell part;intracellular non-membrane-bounded organelle;intracellular organelle;intracellular organelle part;intracellular part;membrane;non-membrane-bounded organelle;nuclear part;nucleolus;organelle;organelle part			6.27109e-05	-0.260943	0.000723926	3.14031	O76021	RSL1D1	RL1D1_HUMAN
412.588	75.944	650.652	435.851	631.3	464.499	571.639	1998.45	296.583	754.279	735.53	792.783	661.646	1060.8	437.803	369.64	biological regulation;biosynthetic process;cellular biosynthetic process;cellular macromolecule biosynthetic process;cellular macromolecule metabolic process;cellular metabolic process;cellular nitrogen compound metabolic process;cellular process;macromolecule biosynthetic process;macromolecule metabolic process;metabolic process;nitrogen compound metabolic process;nucleic acid metabolic process;…	binding;lipid binding;phospholipid binding;transporter activity;vitamin binding;vitamin E binding	cell part;cytoplasm;extracellular membrane-bounded organelle;extracellular organelle;extracellular region part;extracellular vesicular exosome;integral to membrane;intracellular membrane-bounded organelle;intracellular organelle;intracellular part;intrinsic to membrane;membrane part;membrane-bounded organelle;membrane-bounded vesicle;nucleus;organelle;vesicle			0.00147674	0.565644	0.00957333	2.01894	O76054	SEC14L2	S14L2_HUMAN
112.098	205.307	113.641	112.124	120.5	135.208	139.548	129.103	89.9856	112.588	112.696	146.518	130.642	63.6965	85.2598	91.2331	biological regulation;cellular process;cellular response to chemical stimulus;cellular response to endogenous stimulus;cellular response to growth factor stimulus;cellular response to hormone stimulus;cellular response to organic substance;cellular response to steroid hormone stimulus;cellular response to stimulus;multi-organism process;negative regulation of biological process;negative regulatio…	binding;chromatin binding;enzyme inhibitor activity;enzyme regulator activity;phosphatase inhibitor activity;phosphatase regulator activity;protein binding transcription factor activity;protein phosphatase inhibitor activity;protein phosphatase regulator activity;RNA polymerase II transcription cofactor activity;RNA polymerase II transcription corepressor activity;RNA polymerase II transcription …	cell part;cell projection;cytoplasm;cytoplasmic part;dendrite;DNA-directed RNA polymerase complex;DNA-directed RNA polymerase II, core complex;intracellular membrane-bounded organelle;intracellular organelle;intracellular organelle part;intracellular part;macromolecular complex;membrane-bounded organelle;mitochondrion;neuron projection;nuclear DNA-directed RNA polymerase complex;nuclear part;nucl…			0.146318	-0.175243	0.310571	0.507839	O94763	URI1	RMP_HUMAN
804.304	1253.74	798.432	664.445	687.2	789.838	670.258	412.359	410.377	772.818	581.878	519.869	715.033	439.809	341.124	816.134	ATP-dependent chromatin remodeling;biological regulation;cellular component organization;cellular component organization at cellular level;cellular component organization or biogenesis;cellular component organization or biogenesis at cellular level;cellular macromolecule metabolic process;cellular metabolic process;cellular nitrogen compound metabolic process;cellular process;chromatin assembly o…	binding;catalytic activity;cation binding;chromatin binding;deacetylase activity;DNA binding;histone deacetylase activity;hydrolase activity;hydrolase activity, acting on carbon-nitrogen (but not peptide) bonds;hydrolase activity, acting on carbon-nitrogen (but not peptide) bonds, in linear amides;ion binding;metal ion binding;nucleic acid binding;nucleic acid binding transcription factor activit…	cell part;chromatin;chromatin remodeling complex;chromosomal part;histone deacetylase complex;intracellular organelle part;intracellular part;macromolecular complex;membrane;nuclear chromatin;nuclear chromosome part;nuclear part;nucleoplasm;nucleoplasm part;NuRD complex;organelle part;protein complex;transcription factor complex;transcriptional repressor complex		REACT_263923;REACT_953	0.000133174	-0.252858	0.0013277	2.8769	O94776	MTA2	MTA2_HUMAN
917.965	99.2512	375.521	335.087	547	737.056	275.392	626.545	737.28	663.74	1089.89	692.694	746.438	1117.19	1103.81	693.406						0.00282316	0.390991	0.0154803	1.81022	O94819	KBTBD11	KBTBB_HUMAN
7546.97	798.468	418.217	1706.26	3695.9	1877.92	872.953	2674.65	4719.29	1794.57	3446.34	2487.85	1775.87	3314.8	6936.41	1498.93	anatomical structure development;anatomical structure formation involved in morphogenesis;axon ensheathment;axon guidance;biological adhesion;cell adhesion;cell junction assembly;cell junction organization;cell-cell adhesion;cell-cell junction assembly;cell-cell junction organization;cellular component assembly;cellular component assembly at cellular level;cellular component assembly involved in …		adherens junction;anchoring junction;axon part;cell junction;cell part;cell projection part;cell-cell junction;cell-substrate adherens junction;cell-substrate junction;extracellular membrane-bounded organelle;extracellular organelle;extracellular region part;extracellular vesicular exosome;focal adhesion;initial segment;integral to membrane;intracellular;intrinsic to membrane;membrane;membrane pa…	Cell adhesion molecules (CAMs)	REACT_22266;REACT_22312	0.101256	0.2088	0.242278	0.615686	O94856	NFASC	NFASC_HUMAN
131.719	54.8267	87.4162	198.464	37.2	59.2049	113.041	117.561	144.307	60.4791	154.761	113.939	97.0844	88.4078	144.891	94.4853	establishment of localization;ion transport;transport	binding;nucleotide binding	cell part;cytoplasmic part;extracellular membrane-bounded organelle;extracellular organelle;extracellular region part;extracellular vesicular exosome;integral to membrane;intracellular organelle part;intracellular part;intrinsic to membrane;lysosomal membrane;membrane;membrane part;membrane-bounded organelle;membrane-bounded vesicle;organelle;organelle membrane;organelle part;vacuolar membrane;va…			0.0391938	-0.335033	0.126419	0.898187	O94886	TMEM63A	CSCL1_HUMAN
236.703	261.854	258.108	167.939	165.5	307.553	151.729	162.206	149.652	216.807	217.534	270.649	155.048	128.285	132.034	216.529		binding;enzyme binding;protein binding;small conjugating protein binding;transcription factor binding;ubiquitin binding;ubiquitin protein ligase binding	Cdc48p-Npl4p-Ufd1p AAA ATPase complex;cell part;cytoplasmic part;endoplasmic reticulum part;intracellular organelle part;intracellular part;macromolecular complex;membrane part;nuclear part;nucleoplasm;organelle part;protein complex			1.22429e-06	-0.401621	2.33502e-05	4.63171	O94888	UBXN7	UBXN7_HUMAN
4.92479	5.94412	2.76051	5.03816	6.1	4.69357	7.30872	8.41001	4.47013	3.95994	6.10168	6.35899	3.76853	4.63896	4.31374	4.19364	biosynthetic process;cellular biosynthetic process;cellular macromolecule biosynthetic process;cellular macromolecule metabolic process;cellular metabolic process;cellular nitrogen compound metabolic process;cellular process;gene expression;macromolecule biosynthetic process;macromolecule metabolic process;metabolic process;mRNA 3'-end processing;mRNA cleavage;mRNA metabolic process;mRNA polyaden…	basal RNA polymerase II transcription machinery binding;basal transcription machinery binding;binding;enzyme binding;mRNA binding;nucleic acid binding;protein binding;RNA binding;RNA polymerase binding;RNA polymerase core enzyme binding;RNA polymerase II core binding	cell part;cytoplasm;intracellular organelle part;intracellular part;macromolecular complex;mRNA cleavage factor complex;nuclear part;nucleoplasm;nucleoplasm part;organelle part;protein complex	mRNA surveillance pathway	REACT_1096;REACT_1849;REACT_387;REACT_467	0.541882	0.124126	0.708159	0.149869	O94913	PCF11	PCF11_HUMAN
101.466	108.715	146.491	61.3471	115.1	99.0591	117.329	192.088	81.9199	92.1586	76.4559	86.0641	157.201	82.8768	87.3744	91.661	biological regulation;biosynthetic process;cellular biosynthetic process;cellular macromolecule biosynthetic process;cellular macromolecule metabolic process;cellular metabolic process;cellular nitrogen compound metabolic process;cellular process;cellular response to stimulus;cytokine production;establishment of localization;excretion;macromolecule biosynthetic process;macromolecule metabolic pro…	binding;core promoter proximal region DNA binding;core promoter proximal region sequence-specific DNA binding;DNA binding;nucleic acid binding;nucleic acid binding transcription factor activity;regulatory region DNA binding;regulatory region nucleic acid binding;RNA polymerase II core promoter proximal region sequence-specific DNA binding;RNA polymerase II core promoter proximal region sequence-s…	cell part;cytoplasm;intracellular membrane-bounded organelle;intracellular organelle;intracellular part;membrane-bounded organelle;nucleus;organelle	Axon guidance;B cell receptor signaling pathway;Natural killer cell mediated cytotoxicity;T cell receptor signaling pathway;VEGF signaling pathway;Wnt signaling pathway		0.0917059	0.216165	0.225227	0.64738	O94916	NFAT5	NFAT5_HUMAN
104.828	40.5139	90.2687	87.7233	134.3	137.925	55.5462	115.235	90.0828	107.728	91.3403	105.402	191.477	127.661	148.105	118.363	biological regulation;cell cycle process;cell division;cell surface receptor linked signaling pathway;cellular process;cellular response to stimulus;G2/M transition of mitotic cell cycle;regulation of biological process;regulation of canonical Wnt receptor signaling pathway;regulation of cell cycle;regulation of cellular process;regulation of response to stimulus;regulation of signal transduction…	adenyl nucleotide binding;adenyl ribonucleotide binding;ATP binding;binding;catalytic activity;cyclin binding;cyclin-dependent protein kinase activity;kinase activity;nucleotide binding;phosphotransferase activity, alcohol group as acceptor;protein binding;protein kinase activity;protein serine/threonine kinase activity;purine nucleotide binding;purine ribonucleoside triphosphate binding;purine r…	cell part;cyclin-dependent protein kinase holoenzyme complex;cytoplasm;cytoplasmic cyclin-dependent protein kinase holoenzyme complex;cytoplasmic part;cytosol;intracellular membrane-bounded organelle;intracellular organelle;intracellular part;macromolecular complex;membrane;membrane-bounded organelle;nucleus;organelle;plasma membrane;protein complex			0.0019793	0.463108	0.0119485	1.92269	O94921	CDK14	CDK14_HUMAN
1763.93	312.692	55.9464	716.901	1170.7	377.462	201.038	1144.03	1289.05	897.466	570.969	349.048	279.499	210.002	2619.12	439.305	amine biosynthetic process;amine catabolic process;amine metabolic process;behavior;behavioral interaction between organisms;biological regulation;biosynthetic process;carboxylic acid biosynthetic process;carboxylic acid catabolic process;carboxylic acid metabolic process;catabolic process;cell communication;cell-cell signaling;cellular amine metabolic process;cellular amino acid biosynthetic pro…	catalytic activity;glutaminase activity;hydrolase activity;hydrolase activity, acting on carbon-nitrogen (but not peptide) bonds;hydrolase activity, acting on carbon-nitrogen (but not peptide) bonds, in linear amides	cell part;cytoplasmic part;cytosol;intracellular membrane-bounded organelle;intracellular organelle;intracellular organelle lumen;intracellular organelle part;intracellular part;membrane-bounded organelle;membrane-enclosed lumen;mitochondrial matrix;mitochondrial part;mitochondrion;organelle;organelle lumen;organelle part	Alanine, aspartate and glutamate metabolism;Arginine and proline metabolism;D-Glutamine and D-glutamate metabolism;Nitrogen metabolism;Proximal tubule bicarbonate reclamation	REACT_12591;REACT_238;REACT_355377	0.646409	0.11694	0.779416	0.108231	O94925	GLS	GLSK_HUMAN
58.7066	45.0502	45.9165	42.0835	42.7	35.8194	25.7267	41.4238	41.2029	39.1494	43.174	31.9692	41.9922	30.4209	52.1032	37.9995	biological regulation;biosynthetic process;cellular biosynthetic process;cellular component organization;cellular component organization at cellular level;cellular component organization or biogenesis;cellular component organization or biogenesis at cellular level;cellular macromolecule biosynthetic process;cellular macromolecule metabolic process;cellular metabolic process;cellular nitrogen comp…	binding;catalytic activity;cation binding;dioxygenase activity;ion binding;metal ion binding;oxidoreductase activity;transition metal ion binding;zinc ion binding	adherens junction;anchoring junction;cell junction;cell part;cell-substrate adherens junction;cell-substrate junction;focal adhesion;intracellular membrane-bounded organelle;intracellular organelle;intracellular organelle part;intracellular part;membrane-bounded organelle;nuclear part;nucleoplasm;nucleus;organelle;organelle part		REACT_263961	0.195299	-0.183083	0.367931	0.434233	O94953	KDM4B	KDM4B_HUMAN
2910.39	1434.96	1895.83	2076.81	2683.9	2303.15	1458.43	2760.18	3136.28	2765.57	2389.08	2182	2726.17	2602.19	4875.12	1760.65	antigen processing and presentation;antigen processing and presentation of exogenous antigen;antigen processing and presentation of exogenous peptide antigen;antigen processing and presentation of exogenous peptide antigen via MHC class II;antigen processing and presentation of peptide antigen;antigen processing and presentation of peptide antigen via MHC class II;antigen processing and presentat…	binding;enzyme binding;kinase binding;lipid binding;protein binding;protein kinase binding;protein transporter activity;substrate-specific transporter activity;transporter activity	AP-2 adaptor complex;AP-type membrane coat adaptor complex;cell part;clathrin adaptor complex;clathrin coated vesicle membrane;clathrin-coated endocytic vesicle membrane;coated vesicle membrane;cytoplasmic membrane-bounded vesicle;cytoplasmic part;cytoplasmic vesicle;cytoplasmic vesicle membrane;cytoplasmic vesicle part;cytosol;endocytic vesicle membrane;intracellular membrane-bounded organelle;i…	Endocrine and other factor-regulated calcium reabsorption;Endocytosis;Huntington's disease	REACT_11166;REACT_11200;REACT_121399;REACT_12435;REACT_12484;REACT_18422;REACT_22365;REACT_263890;REACT_264198	0.425041	0.0568022	0.61944	0.208001	O94973	AP2A2	AP2A2_HUMAN
43.6977	77.1172	80.6989	118.841	69.8	56.6523	78.0571	65.1328	57.3342	67.679	81.0784	52.8754	48.0039	62.0015	48.8045	81.6477	biological regulation;cellular macromolecule metabolic process;cellular metabolic process;cellular process;cellular protein metabolic process;cellular response to chemical stimulus;cellular response to organic substance;cellular response to stimulus;cellular response to stress;cellular response to topologically incorrect protein;cellular response to unfolded protein;endoplasmic reticulum unfolded…		cell part;cytoplasmic part;cytoskeletal part;endoplasmic reticulum membrane;endoplasmic reticulum part;endoplasmic reticulum-Golgi intermediate compartment;Golgi apparatus;Golgi apparatus part;Golgi membrane;integral to membrane;intracellular membrane-bounded organelle;intracellular organelle;intracellular organelle part;intracellular part;intrinsic to membrane;membrane;membrane part;membrane-bou…		REACT_18273	0.345926	-0.177622	0.538351	0.268935	O95070	YIF1A	YIF1A_HUMAN
99.2775	24.2458	39.7514	47.1217	62.2	71.9681	27.091	39.8133	91.2489	56.6091	76.271	56.1856	83.9843	71.8146	87.0361	44.8463			cell part;extracellular membrane-bounded organelle;extracellular organelle;extracellular region part;extracellular vesicular exosome;intracellular;membrane;membrane-bounded organelle;membrane-bounded vesicle;organelle;plasma membrane;vesicle			0.940935	0.0234459	0.966099	0.0149786	O95164	UBL3	UBL3_HUMAN
125.543	178.167	125.787	286.385	125.2	85.4725	73.2821	129.013	219.522	94.6786	126.841	85.2801	186.452	93.5821	151.319	139.76	cellular metabolic process;cellular process;electron transport chain;generation of precursor metabolites and energy;metabolic process;mitochondrial electron transport, NADH to ubiquinone;oxidation-reduction process;respiratory electron transport chain;response to chemical stimulus;response to oxidative stress;response to stimulus;response to stress;small molecule metabolic process	catalytic activity;NADH dehydrogenase (quinone) activity;NADH dehydrogenase (ubiquinone) activity;NADH dehydrogenase activity;oxidoreductase activity;oxidoreductase activity, acting on NADH or NADPH;oxidoreductase activity, acting on NADH or NADPH, quinone or similar compound as acceptor	cell part;cytoplasmic part;extracellular membrane-bounded organelle;extracellular organelle;extracellular region part;extracellular vesicular exosome;integral to membrane;intracellular membrane-bounded organelle;intracellular organelle;intracellular organelle part;intracellular part;intrinsic to membrane;macromolecular complex;membrane;membrane part;membrane-bounded organelle;membrane-bounded ves…	Alzheimer's disease;Huntington's disease;Oxidative phosphorylation;Parkinson's disease	REACT_22393	0.630969	-0.0824764	0.770989	0.112952	O95168	NDUFB4	NDUB4_HUMAN
233.732	1.17318	53.0018	84.167	107.2	233.691	54.4743	70.9482	156.94	290.156	205.885	86.5868	183.94	195.015	208.92	217.128	amine metabolic process;aminoglycan biosynthetic process;aminoglycan catabolic process;aminoglycan metabolic process;anatomical structure development;anatomical structure morphogenesis;axon regeneration;axonogenesis;biological regulation;biosynthetic process;carbohydrate biosynthetic process;carbohydrate catabolic process;carbohydrate metabolic process;catabolic process;cell part morphogenesis;ce…	binding;growth factor activity;protein binding;receptor binding	cell part;cytoplasmic part;cytoplasmic vesicle membrane;cytoplasmic vesicle part;endoplasmic reticulum membrane;endoplasmic reticulum part;extracellular region;Golgi apparatus;Golgi apparatus part;Golgi lumen;Golgi membrane;Golgi-associated vesicle membrane;integral to membrane;integral to plasma membrane;intracellular membrane-bounded organelle;intracellular organelle;intracellular organelle lum…		REACT_120800;REACT_120888;REACT_120989;REACT_121408;REACT_267648;REACT_267917;REACT_268113;REACT_268678;REACT_268749	0.336844	0.913717	0.530882	0.275002	O95196	CSPG5	CSPG5_HUMAN
970.731	54.7485	43.064	339.632	682	303.106	92.8694	618.493	983.914	440.633	451.802	156.361	295.112	233.732	1916.65	382.306	apoptosis;cell death;cellular component organization;cellular component organization at cellular level;cellular component organization or biogenesis;cellular component organization or biogenesis at cellular level;cellular process;death;endoplasmic reticulum organization;endoplasmic reticulum tubular network organization;establishment of localization;organelle organization;programmed cell death;tr…		cell part;cytoplasmic part;endoplasmic reticulum;endoplasmic reticulum membrane;endoplasmic reticulum part;extracellular membrane-bounded organelle;extracellular organelle;extracellular region part;extracellular space;extracellular vesicular exosome;Golgi apparatus part;Golgi membrane;integral to membrane;intracellular membrane-bounded organelle;intracellular organelle;intracellular organelle par…			0.0506481	0.580107	0.151224	0.820379	O95197	RTN3	RTN3_HUMAN
1192.42	728.468	1327.62	1401.7	1260.7	1403.38	1608.01	1954.43	1353.38	1675.59	1462.65	1384.69	1376.59	1701.52	1419.98	1164.38	adult behavior;adult locomotory behavior;adult walking behavior;amine metabolic process;anatomical structure development;anatomical structure morphogenesis;autophagy;axonogenesis;behavior;biological regulation;carboxylic acid metabolic process;cardiac cell development;cardiac muscle cell development;catabolic process;cell communication;cell development;cell part morphogenesis;cell projection morp…	APG12 activating enzyme activity;APG8 activating enzyme activity;binding;catalytic activity;identical protein binding;protein binding;protein dimerization activity;protein homodimerization activity;small protein activating enzyme activity;transcription factor binding;ubiquitin activating enzyme activity	axoneme;cell part;cell projection part;cytoplasm;cytoplasmic part;cytosol;intracellular part;organelle part;pre-autophagosomal structure	Regulation of autophagy	REACT_75842	0.00272443	0.150099	0.0151922	1.81838	O95352	ATG7	ATG7_HUMAN
647.336	1186.63	776.532	760.664	919.8	608.765	947.697	1069.05	677.807	914.206	621.632	767.521	1185.38	767.837	855.39	893.759	carboxylic acid metabolic process;cellular ketone metabolic process;cellular lipid metabolic process;cellular metabolic process;cellular process;fatty acid metabolic process;lipid metabolic process;metabolic process;monocarboxylic acid metabolic process;organic acid metabolic process;oxoacid metabolic process;primary metabolic process;small molecule metabolic process	catalytic activity;hydrolase activity	cell part;cytoplasm;extracellular membrane-bounded organelle;extracellular organelle;extracellular region part;extracellular vesicular exosome;intracellular part;membrane-bounded organelle;membrane-bounded vesicle;organelle;vesicle	Glycerophospholipid metabolism		0.175781	0.143063	0.344751	0.462494	O95372	LYPLA2	LYPA2_HUMAN
73.2465	178.949	116.862	184.041	101.6	67.3569	233.781	99.578	82.2115	120.238	92.2648	97.3884	78.6904	118.026	94.3948	68.0397	biological regulation;cytokine production;defense response;defense response to bacterium;defense response to Gram-positive bacterium;interleukin-1 beta production;interleukin-1 production;multicellular organismal process;multi-organism process;negative regulation of apoptosis;negative regulation of biological process;negative regulation of caspase activity;negative regulation of catalytic activit…	caspase inhibitor activity;caspase regulator activity;cysteine-type endopeptidase inhibitor activity;endopeptidase inhibitor activity;endopeptidase regulator activity;enzyme inhibitor activity;enzyme regulator activity;peptidase inhibitor activity;peptidase regulator activity	cell part;cytoplasm;intracellular part			0.213927	-0.270407	0.39047	0.408413	O95379	TNFAIP8	TFIP8_HUMAN
178.7	173.475	268.874	252.6	156.2	333.326	215.363	367.267	127.593	270.716	267.272	347.392	246.121	220.172	176.694	659.429	aromatic compound biosynthetic process;biosynthetic process;cellular aromatic compound metabolic process;cellular biosynthetic process;cellular macromolecule metabolic process;cellular metabolic process;cellular nitrogen compound biosynthetic process;cellular nitrogen compound metabolic process;cellular process;cellular protein metabolic process;coenzyme biosynthetic process;coenzyme metabolic pr…	adenyl nucleotide binding;adenyl ribonucleotide binding;adenylyltransferase activity;ATP binding;binding;catalytic activity;cation binding;ion binding;metal ion binding;nucleotide binding;nucleotidyltransferase activity;protein adenylyltransferase activity;purine nucleotide binding;purine ribonucleoside triphosphate binding;purine ribonucleotide binding;ribonucleotide binding;small protein activa…	cell part;cytoplasmic part;cytosol;intracellular part	Sulfur relay system	REACT_25073	0.141032	0.152084	0.302771	0.518885	O95396	MOCS3	MOCS3_HUMAN
67.8527	402.245	101.863	124.374	181.1	79.2144	663.631	220.539	114.668	156.328	77.103	84.2348	104.891	91.7086	246.645	74.1162	anatomical structure development;biological regulation;cellular component organization;cellular component organization at cellular level;cellular component organization or biogenesis;cellular component organization or biogenesis at cellular level;cellular process;cytoskeleton organization;developmental process;muscle tissue development;organelle organization;positive regulation of biological proc…	actin binding;actin filament binding;binding;cytoskeletal protein binding;protein binding	actin cytoskeleton;adherens junction;anchoring junction;cell division site part;cell junction;cell part;cell projection;cell-substrate adherens junction;cell-substrate junction;cleavage furrow;contractile fiber part;costamere;cytoplasm;cytoplasmic part;cytoskeletal part;cytoskeleton;focal adhesion;intracellular membrane-bounded organelle;intracellular non-membrane-bounded organelle;intracellular …			0.0346595	0.463649	0.116278	0.934502	O95425	SVIL	SVIL_HUMAN
398.986	576.971	926.703	1228.42	829.6	380.18	1062.59	713.598	851.851	943.186	875.313	767.173	671.516	1085.96	746.785	322.226	actin cytoskeleton organization;actin filament severing;actin filament-based process;biological regulation;cell migration;cell motility;cellular component movement;cellular component organization;cellular component organization at cellular level;cellular component organization or biogenesis;cellular component organization or biogenesis at cellular level;cellular process;cellular response to stimu…	actin binding;actin filament binding;binding;cytoskeletal protein binding;enzyme binding;GTPase activating protein binding;GTPase binding;protein binding;Rac GTPase binding;Ras GTPase binding;Rho GTPase binding;small GTPase binding	bleb;cell cortex;cell part;cell projection;cytoplasmic membrane-bounded vesicle;cytoplasmic part;cytoplasmic vesicle;cytosol;endocytic vesicle;extracellular membrane-bounded organelle;extracellular organelle;extracellular region part;extracellular vesicular exosome;intracellular membrane-bounded organelle;intracellular organelle;intracellular part;membrane;membrane-bounded organelle;membrane-boun…		REACT_355252	0.0246727	-0.191926	0.089694	1.04724	O95466	FMNL1	FMNL_HUMAN
452.612	45.9887	50.6094	278.087	192.4	96.2595	56.8131	233.78	253.826	364.674	135.716	88.5032	76.6267	92.5115	736.127	102.701		binding;cation binding;ion binding;metal ion binding	cell part;integral to membrane;intrinsic to membrane;membrane part			0.764743	-0.0912169	0.860799	0.0650982	O95502	NPTXR	NPTXR_HUMAN
13.5236	21.8994	36.2547	37.9344	28.7	47.8415	45.9962	59.6753	23.8083	33.7495	39.476	27.9621	94.4824	63.072	30.4499	114.427	carbohydrate transmembrane transport;carbohydrate transport;cation transport;cellular process;establishment of localization;glucose import;glucose transport;hexose transmembrane transport;hexose transport;hydrogen transport;ion transport;monosaccharide transport;monovalent inorganic cation transport;organic substance transport;proton transport;transmembrane transport;transport	active transmembrane transporter activity;carbohydrate transmembrane transporter activity;cation transmembrane transporter activity;cation:sugar symporter activity;glucose transmembrane transporter activity;hexose transmembrane transporter activity;ion transmembrane transporter activity;monosaccharide transmembrane transporter activity;secondary active transmembrane transporter activity;solute:ca…	cell part;cytoplasm;cytoplasmic part;endomembrane system;integral to membrane;integral to plasma membrane;intracellular part;intrinsic to membrane;intrinsic to plasma membrane;membrane;membrane part;perinuclear region of cytoplasm;plasma membrane;plasma membrane part		REACT_19343	7.55818e-06	1.02964	0.000114328	3.94185	O95528	SLC2A10	GTR10_HUMAN
13.3673	5.162	36.6228	14.3242	11.6	37.3839	17.0537	8.32054	12.8273	24.1196	19.8767	45.4711	5.47334	31.8482	5.58249	9.67105	biological regulation;biosynthetic process;cellular biosynthetic process;cellular macromolecule biosynthetic process;cellular macromolecule metabolic process;cellular metabolic process;cellular nitrogen compound metabolic process;cellular process;immune response;immune system process;macromolecule biosynthetic process;macromolecule metabolic process;metabolic process;negative regulation of adapti…	binding;cytokine activity;protein binding;receptor binding	cell part;chromosome;cytoplasmic membrane-bounded vesicle;cytoplasmic part;cytoplasmic vesicle;extracellular region part;extracellular space;intracellular membrane-bounded organelle;intracellular non-membrane-bounded organelle;intracellular organelle;intracellular part;membrane-bounded organelle;membrane-bounded vesicle;non-membrane-bounded organelle;nucleus;organelle;transport vesicle;vesicle	Cytosolic DNA-sensing pathway		0.312239	-0.515944	0.507106	0.294901	O95760	IL33	IL33_HUMAN
37.0532	35.039	58.7069	65.5949	52.6	31.1258	31.9634	35.4294	43.7295	39.2394	42.2495	33.7985	52.0416	55.3999	38.4853	57.7696			cell part;cytoplasmic part;endosomal part;endosome membrane;integral to membrane;intracellular membrane-bounded organelle;intracellular organelle;intracellular organelle part;intracellular part;intrinsic to membrane;late endosome membrane;lysosomal membrane;membrane;membrane part;membrane-bounded organelle;organelle;organelle membrane;organelle part;vacuolar membrane;vacuolar part			0.904628	-0.0160919	0.949077	0.0226986	O95772	STARD3NL	MENTO_HUMAN
627.403	454.178	572.99	557.952	378.5	545.278	415.038	902.555	707.058	850.577	653.804	544.695	526.068	673.184	628.707	759.477		catalytic activity;hydrolase activity	cell part;integral to membrane;intrinsic to membrane;membrane part			0.195273	-0.0885487	0.367931	0.434233	O95870	ABHD16A	ABHGA_HUMAN
145.32	106.916	129.376	120.422	71.6	154.97	70.3586	41.6027	61.61	113.758	69.4297	98.4337	60.117	68.6923	39.5849	107.237	anatomical structure development;ATP-dependent chromatin remodeling;biological regulation;biosynthetic process;cellular biosynthetic process;cellular component organization;cellular component organization at cellular level;cellular component organization or biogenesis;cellular component organization or biogenesis at cellular level;cellular macromolecule biosynthetic process;cellular macromolecule…	binding;chromatin binding;DNA binding;methyl-CpG binding;nucleic acid binding;nucleotide binding;sequence-specific DNA binding	cell part;chromatin;chromatin remodeling complex;chromosomal part;cytoplasm;heterochromatin;histone deacetylase complex;intracellular organelle part;intracellular part;macromolecular complex;nuclear chromatin;nuclear chromosome part;nuclear part;nucleoplasm;nucleoplasm part;NuRD complex;organelle part;protein complex;transcriptional repressor complex		REACT_263923;REACT_953	0.00018212	-0.573924	0.00172425	2.7634	O95983	MBD3	MBD3_HUMAN
215.362	154.547	255.899	203.897	249	339.831	379.858	333	171.711	253.706	348.72	277.879	608.527	449.444	188.705	638.118	aromatic compound biosynthetic process;biosynthetic process;cellular aromatic compound metabolic process;cellular biosynthetic process;cellular metabolic process;cellular nitrogen compound biosynthetic process;cellular nitrogen compound metabolic process;cellular process;coenzyme biosynthetic process;coenzyme metabolic process;cofactor biosynthetic process;cofactor metabolic process;heterocycle b…	catalytic activity;Mo-molybdopterin synthase activity	cell part;cytoplasm;cytoplasmic part;cytosol;intracellular membrane-bounded organelle;intracellular organelle;intracellular part;macromolecular complex;membrane-bounded organelle;molybdopterin synthase complex;nucleus;organelle;protein complex	Folate biosynthesis;Sulfur relay system	REACT_25073	4.06951e-08	0.681455	1.21715e-06	5.91465	O96007	MOCS2	MOC2B_HUMAN
1330.55	1203.84	1368.75	1256.78	1643.9	1519.4	1998.2	2680.56	1328.89	1630.6	1429.27	1789.92	1621.99	2313.23	1256.82	1056.46	alcohol metabolic process;biosynthetic process;blood circulation;carboxylic acid metabolic process;cellular ketone metabolic process;cellular metabolic process;cellular process;cholesterol biosynthetic process;cholesterol metabolic process;circulatory system process;L-ascorbic acid metabolic process;lipid biosynthetic process;lipid metabolic process;metabolic process;multicellular organismal proc…	adenyl nucleotide binding;adenyl ribonucleotide binding;ADP binding;AMP binding;binding;catalytic activity;coenzyme binding;cofactor binding;cytochrome-b5 reductase activity;FAD binding;flavin adenine dinucleotide binding;NAD binding;nucleotide binding;oxidoreductase activity;oxidoreductase activity, acting on NADH or NADPH;oxidoreductase activity, acting on NADH or NADPH, heme protein as accepto…	cell part;cytoplasm;cytoplasmic part;cytosolic part;endoplasmic reticulum;endoplasmic reticulum membrane;endoplasmic reticulum part;extracellular membrane-bounded organelle;extracellular organelle;extracellular region part;extracellular vesicular exosome;hemoglobin complex;intracellular membrane-bounded organelle;intracellular organelle;intracellular organelle part;intracellular part;lipid partic…	Amino sugar and nucleotide sugar metabolism	REACT_11202	0.000212039	0.227702	0.00194174	2.71181	P00387	CYB5R3	NB5R3_HUMAN
1541.54	520.893	366.872	864.589	1489.3	490.026	863.598	1270.09	1376.9	842.027	743.203	423.439	499.779	472.282	2146.04	556.556	adenine biosynthetic process;adenine metabolic process;adenine salvage;alcohol metabolic process;amine metabolic process;anatomical structure development;anatomical structure morphogenesis;behavior;benzene-containing compound metabolic process;biological regulation;biosynthetic process;catabolic process;catecholamine metabolic process;catechol-containing compound metabolic process;cell activation…	binding;catalytic activity;cation binding;guanine phosphoribosyltransferase activity;hypoxanthine phosphoribosyltransferase activity;identical protein binding;ion binding;magnesium ion binding;metal ion binding;nucleotide binding;protein binding;protein dimerization activity;protein homodimerization activity;transferase activity;transferase activity, transferring glycosyl groups;transferase activ…	cell part;cytoplasm;cytoplasmic part;cytosol;extracellular membrane-bounded organelle;extracellular organelle;extracellular region part;extracellular vesicular exosome;intracellular part;membrane-bounded organelle;membrane-bounded vesicle;organelle;vesicle	Drug metabolism - other enzymes;Purine metabolism	REACT_1923	0.209497	0.15037	0.385592	0.413872	P00492	HPRT1	HPRT_HUMAN
1360.57	335.295	590.381	496.803	962	1269.24	1893.15	1824.61	1211.02	1037.32	4906.4	3341.17	1221.9	7745.63	1866.16	1325.96	ADP biosynthetic process;ADP metabolic process;AMP metabolic process;ATP metabolic process;biological regulation;biosynthetic process;cell cycle arrest;cell cycle process;cellular biosynthetic process;cellular metabolic process;cellular nitrogen compound biosynthetic process;cellular nitrogen compound metabolic process;cellular process;heterocycle biosynthetic process;heterocycle metabolic proces…	adenyl nucleotide binding;adenyl ribonucleotide binding;adenylate kinase activity;ATP binding;binding;catalytic activity;kinase activity;nucleobase-containing compound kinase activity;nucleoside diphosphate kinase activity;nucleotide binding;nucleotide kinase activity;phosphotransferase activity, phosphate group as acceptor;purine nucleotide binding;purine ribonucleoside triphosphate binding;puri…	axoneme part;cell part;cell projection part;cytoplasm;cytoplasmic part;cytosol;extracellular membrane-bounded organelle;extracellular organelle;extracellular region part;extracellular vesicular exosome;intracellular part;membrane;membrane-bounded organelle;membrane-bounded vesicle;organelle;organelle part;outer dense fiber;plasma membrane;vesicle	Purine metabolism	REACT_21330	4.65694e-05	0.669531	0.00056225	3.25007	P00568	AK1	KAD1_HUMAN
731.761	1603.11	1333.97	3611.28	2060.6	344.937	2299.03	501.916	2033.23	559.072	992.54	616.909	165.905	394.133	1832.83	575.47	acute inflammatory response;acute-phase response;biological regulation;blood coagulation;blood coagulation, intrinsic pathway;calcium ion homeostasis;cation homeostasis;cell activation;cell migration;cell motility;cell surface receptor linked signaling pathway;cellular calcium ion homeostasis;cellular cation homeostasis;cellular chemical homeostasis;cellular component movement;cellular divalent i…	binding;calcium ion binding;catalytic activity;cation binding;endopeptidase activity;growth factor activity;hydrolase activity;ion binding;metal ion binding;molecular transducer activity;peptidase activity;peptidase activity, acting on L-amino acid peptides;protein binding;receptor activity;receptor binding;serine hydrolase activity;serine-type endopeptidase activity;serine-type peptidase activit…	blood microparticle;cell part;cytoplasmic part;endoplasmic reticulum lumen;endoplasmic reticulum part;extracellular membrane-bounded organelle;extracellular organelle;extracellular region;extracellular region part;extracellular space;extracellular vesicular exosome;Golgi apparatus part;Golgi lumen;intracellular organelle lumen;intracellular organelle part;intracellular part;membrane;membrane-boun…	Complement and coagulation cascades;Neuroactive ligand-receptor interaction;Regulation of actin cytoskeleton	REACT_1050;REACT_12051;REACT_1439;REACT_14819;REACT_15428;REACT_18283;REACT_1906;REACT_21384;REACT_278;REACT_326;REACT_733	1.36359e-08	-0.872544	4.72231e-07	6.32585	P00734	F2	THRB_HUMAN
350.051	1298.56	942.162	1551.85	1086	378.286	1686.85	384.713	792.087	431.363	452.079	468.126	194.528	308.045	497.18	435.625	activation of immune response;biological regulation;complement activation;complement activation, classical pathway;defense response;humoral immune response;immune effector process;immune response;immune system process;innate immune response;macromolecule metabolic process;metabolic process;positive regulation of biological process;positive regulation of immune response;positive regulation of immu…	binding;calcium ion binding;catalytic activity;cation binding;endopeptidase activity;hydrolase activity;ion binding;metal ion binding;peptidase activity;peptidase activity, acting on L-amino acid peptides;serine hydrolase activity;serine-type endopeptidase activity;serine-type peptidase activity	blood microparticle;extracellular membrane-bounded organelle;extracellular organelle;extracellular region;extracellular region part;extracellular vesicular exosome;membrane-bounded organelle;membrane-bounded vesicle;organelle;vesicle	Complement and coagulation cascades;Phagosome;Staphylococcus aureus infection;Systemic lupus erythematosus	REACT_7956;REACT_8024	4.65643e-05	-0.504073	0.00056225	3.25007	P00736	C1R	C1R_HUMAN
1150.76	3359.29	2156.33	3496.49	3743.7	733.927	4011.32	914.365	2381.51	872.177	1476.61	943.134	456.44	894.962	2372.81	851.138	biological regulation;blood coagulation;cell activation;cellular component disassembly;cellular component disassembly at cellular level;cellular component organization;cellular component organization at cellular level;cellular component organization or biogenesis;cellular component organization or biogenesis at cellular level;cellular macromolecule metabolic process;cellular metabolic process;cel…	apolipoprotein binding;binding;catalytic activity;endopeptidase activity;hydrolase activity;peptidase activity;peptidase activity, acting on L-amino acid peptides;protein binding;protein domain specific binding;receptor binding;serine hydrolase activity;serine-type endopeptidase activity;serine-type peptidase activity	blood microparticle;cell part;cell surface;cytoplasmic membrane-bounded vesicle lumen;cytoplasmic part;cytoplasmic vesicle part;extracellular membrane-bounded organelle;extracellular organelle;extracellular region;extracellular region part;extracellular space;extracellular vesicular exosome;extrinsic to external side of plasma membrane;extrinsic to membrane;extrinsic to plasma membrane;intracellu…	Complement and coagulation cascades;Neuroactive ligand-receptor interaction;Staphylococcus aureus infection	REACT_118572;REACT_118682;REACT_15428;REACT_16888;REACT_318;REACT_641	5.40516e-07	-0.515898	1.18553e-05	4.92609	P00747	PLG	PLMN_HUMAN
1952.87	4344.68	3112.02	6450.93	4349	533.421	5117.17	1316.43	2989.84	1432.69	2735.12	1924.6	313.775	1179.19	1879.52	1182.35	biological regulation;blood coagulation;coagulation;hemostasis;multicellular organismal process;negative regulation of biological process;negative regulation of catalytic activity;negative regulation of defense response;negative regulation of endopeptidase activity;negative regulation of hydrolase activity;negative regulation of inflammatory response;negative regulation of molecular function;nega…	binding;carbohydrate binding;endopeptidase inhibitor activity;endopeptidase regulator activity;enzyme binding;enzyme inhibitor activity;enzyme regulator activity;glycosaminoglycan binding;heparin binding;pattern binding;peptidase inhibitor activity;peptidase regulator activity;polysaccharide binding;protease binding;protein binding;serine-type endopeptidase inhibitor activity	blood microparticle;cell part;extracellular membrane-bounded organelle;extracellular organelle;extracellular region;extracellular region part;extracellular space;extracellular vesicular exosome;membrane;membrane-bounded organelle;membrane-bounded vesicle;organelle;plasma membrane;vesicle	Complement and coagulation cascades	REACT_1439;REACT_326	2.77891e-15	-1.03866	7.3141e-13	12.1358	P01008	SERPINC1	ANT3_HUMAN
30.3305	294.156	69.1968	583.736	361.9	4.69357	131.07	145.833	140.129	45.8993	53.0661	31.7949	19.7399	19.0019	141.931	35.0897	aging;biological regulation;blood coagulation;cell activation;cellular component disassembly;cellular component disassembly at cellular level;cellular component organization;cellular component organization at cellular level;cellular component organization or biogenesis;cellular component organization or biogenesis at cellular level;cellular process;coagulation;developmental process;establishment …	binding;cation binding;cytokine activity;endopeptidase inhibitor activity;endopeptidase regulator activity;enzyme binding;enzyme inhibitor activity;enzyme regulator activity;ion binding;metal ion binding;metalloendopeptidase inhibitor activity;metalloenzyme inhibitor activity;metalloenzyme regulator activity;peptidase inhibitor activity;peptidase regulator activity;protease binding;protein bindin…	basement membrane;cell part;cytoplasmic membrane-bounded vesicle lumen;cytoplasmic part;cytoplasmic vesicle part;extracellular matrix;extracellular matrix part;extracellular membrane-bounded organelle;extracellular organelle;extracellular region;extracellular region part;extracellular space;extracellular vesicular exosome;intracellular organelle part;intracellular part;membrane-bounded organelle;…		REACT_118682;REACT_318	0.159996	-0.904071	0.326949	0.48552	P01033	TIMP1	TIMP1_HUMAN
79.0312	97.9216	215.044	407.696	286.3	53.1115	265.745	246.753	142.947	143.818	124.9	146.083	76.3575	114.993	89.9965	71.7198	biological adhesion;biological regulation;cell adhesion;cell differentiation;cell-cell adhesion;cellular developmental process;cellular macromolecule metabolic process;cellular metabolic process;cellular process;cellular protein metabolic process;developmental process;epidermal cell differentiation;epithelial cell differentiation;keratinocyte differentiation;macromolecule metabolic process;macrom…	binding;binding, bridging;cysteine-type endopeptidase inhibitor activity;endopeptidase inhibitor activity;endopeptidase regulator activity;enzyme binding;enzyme inhibitor activity;enzyme regulator activity;peptidase inhibitor activity;peptidase regulator activity;protease binding;protein binding;protein binding, bridging;structural molecule activity	cell part;cornified envelope;cytoplasm;cytoskeleton;extracellular membrane-bounded organelle;extracellular organelle;extracellular region part;extracellular space;extracellular vesicular exosome;intracellular membrane-bounded organelle;intracellular non-membrane-bounded organelle;intracellular organelle;intracellular organelle part;intracellular part;membrane-bounded organelle;membrane-bounded ve…			0.314587	-0.295747	0.508595	0.293628	P01040	CSTA	CYTA_HUMAN
73.2465	10.5586	17.7593	43.8617	26.7	20.5859	17.0537	28.7193	22.8365	141.838	28.8443	43.2934	10.4083	18.5558	145.821	19.5133	biological regulation;cell communication;cell surface receptor linked signaling pathway;cell-cell signaling;cellular process;cellular response to stimulus;G-protein coupled receptor protein signaling pathway;neuropeptide signaling pathway;regulation of biological process;regulation of cellular process;response to stimulus;signal transduction;signaling;synaptic transmission		cell part;extracellular region;membrane;plasma membrane		REACT_14819;REACT_15295;REACT_15457;REACT_19231	0.176862	-0.591531	0.344886	0.462324	P01213	PDYN	PDYN_HUMAN
209.968	299.865	713.316	1262.11	750.3	113.305	1011.14	145.207	431.853	157.588	827.055	323.699	86.5864	144.7	483.9	141.129	adaptive immune response;anatomical structure homeostasis;antibacterial humoral response;antimicrobial humoral response;biological regulation;defense response;defense response to bacterium;glomerular filtration;homeostatic process;humoral immune response;immune response;immune system process;innate immune response;multicellular organismal process;multi-organism process;positive regulation of biol…	antigen binding;binding;identical protein binding;IgA binding;immunoglobulin binding;protein binding;protein complex binding;protein dimerization activity;protein homodimerization activity	blood microparticle;dimeric IgA immunoglobulin complex;extracellular membrane-bounded organelle;extracellular organelle;extracellular region;extracellular region part;extracellular space;extracellular vesicular exosome;IgA immunoglobulin complex;IgA immunoglobulin complex, circulating;IgM immunoglobulin complex;IgM immunoglobulin complex, circulating;immunoglobulin complex;immunoglobulin complex,…			0.000974826	-1.00508	0.00689716	2.16133	P01591	IGJ	IGJ_HUMAN
806.962	1135.09	1075.31	4331.54	3488.4	629.68	3923.12	932.884	1159.51	913.936	2502.52	1001.41	346.435	274.323	2778.39	676.203	activation of immune response;biological regulation;complement activation;complement activation, classical pathway;defense response;humoral immune response;immune effector process;immune response;immune system process;innate immune response;macromolecule metabolic process;metabolic process;positive regulation of biological process;positive regulation of immune response;positive regulation of immu…	antigen binding;binding	blood microparticle;extracellular membrane-bounded organelle;extracellular organelle;extracellular region;extracellular region part;extracellular space;extracellular vesicular exosome;membrane-bounded organelle;membrane-bounded vesicle;organelle;vesicle		REACT_160086;REACT_160158;REACT_160274;REACT_7956;REACT_8024	0.123058	-0.429432	0.275884	0.559273	P01859	IGHG2	IGHG2_HUMAN
17.6667	23.4636	67.6325	219.802	40.8	16.551	54.5717	21.204	14.0906	12.2398	67.4883	38.6766	14.1768	10.5269	50.4116	10.1846	anatomical structure homeostasis;antibacterial humoral response;antimicrobial humoral response;biological regulation;cellular component organization;cellular component organization or biogenesis;cellular membrane organization;cellular process;defense response;defense response to bacterium;endocytosis;establishment of localization;glomerular filtration;homeostatic process;humoral immune response;i…	antigen binding;binding	blood microparticle;dimeric IgA immunoglobulin complex;extracellular membrane-bounded organelle;extracellular organelle;extracellular region;extracellular region part;extracellular space;extracellular vesicular exosome;IgA immunoglobulin complex;IgA immunoglobulin complex, circulating;immunoglobulin complex;immunoglobulin complex, circulating;macromolecular complex;membrane-bounded organelle;memb…		REACT_160163	0.259116	-0.69175	0.445748	0.350911	P01877	IGHA2	IGHA2_HUMAN
144.539	1436.13	68.1846	153.022	98.9	351.853	528.664	33.5506	72.9797	43.0193	75.6238	124.566	34.4551	2886.68	159.778	45.8733	anatomical structure development;anatomical structure formation involved in morphogenesis;anatomical structure morphogenesis;biological regulation;biomineral tissue development;biosynthetic process;blood coagulation;blood vessel development;bone trabecula formation;cartilage development;cartilage development involved in endochondral bone morphogenesis;cell activation;cell communication;cell diffe…	binding;cation binding;extracellular matrix structural constituent;growth factor binding;identical protein binding;ion binding;metal ion binding;platelet-derived growth factor binding;protein binding;structural molecule activity	cell part;collagen;collagen type I;cytoplasmic membrane-bounded vesicle;cytoplasmic part;cytoplasmic vesicle;endoplasmic reticulum lumen;endoplasmic reticulum part;extracellular matrix;extracellular matrix part;extracellular region;extracellular region part;extracellular space;fibrillar collagen;Golgi apparatus;intracellular membrane-bounded organelle;intracellular organelle;intracellular organel…	Amoebiasis;ECM-receptor interaction;Focal adhesion;Protein digestion and absorption	REACT_118779;REACT_12051;REACT_121139;REACT_1230;REACT_13552;REACT_150180;REACT_150206;REACT_150268;REACT_150401;REACT_163699;REACT_163874;REACT_163906;REACT_163942;REACT_1695	0.172987	0.627206	0.340795	0.467507	P02452	COL1A1	CO1A1_HUMAN
4810.82	493.753	6697.55	783.484	1025.5	3256.11	1612.01	1452.6	4874.38	2901.29	4927.84	11512.6	2935.86	764.447	1923.25	1053.12	aging;anatomical structure development;apoptosis;apoptosis involved in morphogenesis;biological regulation;cell death;cellular component assembly;cellular component assembly at cellular level;cellular component organization;cellular component organization at cellular level;cellular component organization or biogenesis;cellular component organization or biogenesis at cellular level;cellular develo…	binding;cation binding;identical protein binding;ion binding;metal ion binding;protein binding;protein dimerization activity;protein homodimerization activity;structural constituent of eye lens;structural molecule activity;unfolded protein binding	actin filament bundle;cell part;cell surface;contractile fiber part;cytoplasm;cytoplasmic part;cytoskeletal part;cytoskeleton;cytosol;extracellular membrane-bounded organelle;extracellular organelle;extracellular region part;extracellular vesicular exosome;Golgi apparatus;intracellular membrane-bounded organelle;intracellular non-membrane-bounded organelle;intracellular organelle;intracellular or…	Protein processing in endoplasmic reticulum		4.10007e-07	-1.02237	9.30291e-06	5.03138	P02511	CRYAB	CRYAB_HUMAN
6026.69	7699.2	6046.71	16850.5	13805.7	6790.04	14546.8	5195.06	10361.3	2361.29	8062.63	2901.18	1458.96	8209.71	6427.05	4111.22	antibacterial humoral response;antimicrobial humoral response;biological adhesion;biological regulation;blood coagulation;blood coagulation, common pathway;cell activation;cell adhesion;cell-cell adhesion;cell-matrix adhesion;cell-substrate adhesion;cellular component assembly;cellular component assembly at cellular level;cellular component organization;cellular component organization at cellular…	structural molecule activity	blood microparticle;cell cortex;cell part;cell surface;cytoplasmic membrane-bounded vesicle;cytoplasmic membrane-bounded vesicle lumen;cytoplasmic part;cytoplasmic vesicle;cytoplasmic vesicle part;external side of plasma membrane;extracellular membrane-bounded organelle;extracellular organelle;extracellular region;extracellular region part;extracellular space;extracellular vesicular exosome;fibri…	Complement and coagulation cascades	REACT_13552;REACT_1439;REACT_15381;REACT_15443;REACT_15523;REACT_318;REACT_75925	0.488673	-0.0705773	0.667109	0.175803	P02671	FGA	FIBA_HUMAN
3369.34	4516.67	3418.16	15409.3	7923.5	3501.41	8363.12	1957.12	4149.25	1487.86	4378.97	1613.35	783.315	4567.23	4726.68	2542.2	biological adhesion;biological regulation;blood coagulation;cell activation;cell adhesion;cell-cell adhesion;cell-matrix adhesion;cell-substrate adhesion;cellular component assembly;cellular component assembly at cellular level;cellular component organization;cellular component organization at cellular level;cellular component organization or biogenesis;cellular component organization or biogenes…	binding;cation binding;cell adhesion molecule binding;ion binding;metal ion binding;protein binding;receptor binding;structural molecule activity	blood microparticle;cell cortex;cell part;cell surface;cytoplasmic membrane-bounded vesicle;cytoplasmic membrane-bounded vesicle lumen;cytoplasmic part;cytoplasmic vesicle;cytoplasmic vesicle part;external side of plasma membrane;extracellular membrane-bounded organelle;extracellular organelle;extracellular region;extracellular region part;extracellular space;extracellular vesicular exosome;fibri…	Complement and coagulation cascades;Staphylococcus aureus infection	REACT_13552;REACT_1439;REACT_15381;REACT_15443;REACT_15523;REACT_318	0.343215	-0.131627	0.537648	0.269502	P02679	FGG	FIBG_HUMAN
345.204	746.144	639.334	3045.03	2190.7	156.535	1783.13	448.683	3484.76	253.076	533.157	341.208	121.58	324.638	1882.99	400.193	acute inflammatory response;acute-phase response;biological regulation;cellular component assembly;cellular component assembly at cellular level;cellular component organization;cellular component organization at cellular level;cellular component organization or biogenesis;cellular component organization or biogenesis at cellular level;cellular macromolecular complex assembly;cellular macromolecul…	binding;calcium ion binding;carbohydrate binding;cation binding;complement binding;complement component C1q binding;ion binding;metal ion binding;opsonin binding;protein binding;unfolded protein binding;virion binding	blood microparticle;cell part;extracellular membrane-bounded organelle;extracellular organelle;extracellular region;extracellular region part;extracellular space;extracellular vesicular exosome;intracellular membrane-bounded organelle;intracellular organelle;intracellular part;macromolecular complex;membrane-bounded organelle;membrane-bounded vesicle;nucleus;organelle;protein complex;vesicle		REACT_75925	0.219992	-0.384969	0.397132	0.401065	P02743	APCS	SAMP_HUMAN
261.327	326.457	294.731	894.422	430.2	167.404	906.768	166.858	477.526	212.667	254.514	225.265	112.876	241.047	435.011	198.898	activation of immune response;biological regulation;complement activation;complement activation, classical pathway;defense response;humoral immune response;immune effector process;immune response;immune system process;innate immune response;macromolecule metabolic process;metabolic process;negative regulation of biological process;negative regulation of cell differentiation;negative regulation of…		blood microparticle;collagen;extracellular matrix part;extracellular membrane-bounded organelle;extracellular organelle;extracellular region;extracellular region part;extracellular space;extracellular vesicular exosome;membrane-bounded organelle;membrane-bounded vesicle;organelle;vesicle	Chagas disease (American trypanosomiasis);Complement and coagulation cascades;Prion diseases;Staphylococcus aureus infection;Systemic lupus erythematosus	REACT_7956;REACT_8024	0.182425	-0.277732	0.351496	0.45408	P02747	C1QC	C1QC_HUMAN
748.334	2536.73	1609.29	3511.6	1618.1	208.988	1985.83	552.197	745.054	699.919	908.503	892.436	183.671	464.074	1073.95	421.589	amine transport;amino acid transport;biological regulation;carboxylic acid transport;cellular component organization;cellular component organization at cellular level;cellular component organization or biogenesis;cellular component organization or biogenesis at cellular level;cellular hormone metabolic process;cellular lipid metabolic process;cellular metabolic process;cellular process;cellular r…	binding;hormone binding;identical protein binding;protein binding;thyroid hormone binding	cell part;cytoplasm;extracellular membrane-bounded organelle;extracellular organelle;extracellular region;extracellular region part;extracellular space;extracellular vesicular exosome;intracellular part;macromolecular complex;membrane-bounded organelle;membrane-bounded vesicle;organelle;protein complex;vesicle		REACT_160130;REACT_160156;REACT_163874;REACT_24968;REACT_75925	0.000704892	-0.884595	0.00539325	2.26815	P02766	TTR	TTHY_HUMAN
6751.26	14716.7	9940.32	33549.8	19969.6	2014.7	18043	4258.15	7585.61	5455.54	8727.71	7117.19	2667.67	4524.86	6896.24	8506.42	anatomical structure homeostasis;biological regulation;blood coagulation;cation homeostasis;cation transport;cell activation;cellular cation homeostasis;cellular chemical homeostasis;cellular homeostasis;cellular ion homeostasis;cellular iron ion homeostasis;cellular metal ion homeostasis;cellular process;chemical homeostasis;coagulation;establishment of localization;establishment of localization…	binding;cation binding;cation transmembrane transporter activity;ferric iron binding;ferric iron transmembrane transporter activity;inorganic cation transmembrane transporter activity;ion binding;ion transmembrane transporter activity;iron ion binding;iron ion transmembrane transporter activity;metal ion binding;metal ion transmembrane transporter activity;substrate-specific transmembrane transpo…	apical plasma membrane;basal part of cell;basal plasma membrane;blood microparticle;cell part;cell surface;coated pit;cytoplasmic membrane-bounded vesicle;cytoplasmic membrane-bounded vesicle lumen;cytoplasmic part;cytoplasmic vesicle;cytoplasmic vesicle part;early endosome;endocytic vesicle;endosomal part;endosome;endosome membrane;extracellular membrane-bounded organelle;extracellular organelle…	Mineral absorption	REACT_25060;REACT_25283;REACT_318	5.78718e-18	-0.759425	3.80796e-15	14.4193	P02787	TF	TRFE_HUMAN
129.608	64.6814	66.6203	146.502	114.6	108.693	54.8641	107.004	150.332	59.9391	77.5653	57.4922	174.07	60.4849	147.851	119.134	cellular metabolic process;cellular process;electron transport chain;generation of precursor metabolites and energy;metabolic process;mitochondrial electron transport, NADH to ubiquinone;oxidation-reduction process;respiratory electron transport chain;small molecule metabolic process	catalytic activity;NADH dehydrogenase (quinone) activity;NADH dehydrogenase (ubiquinone) activity;NADH dehydrogenase activity;oxidoreductase activity;oxidoreductase activity, acting on NADH or NADPH;oxidoreductase activity, acting on NADH or NADPH, quinone or similar compound as acceptor	cell part;cytoplasmic part;integral to membrane;intracellular organelle part;intracellular part;intrinsic to membrane;macromolecular complex;membrane;membrane part;mitochondrial inner membrane;mitochondrial membrane;mitochondrial membrane part;mitochondrial part;mitochondrial respiratory chain complex I;NADH dehydrogenase complex;organelle inner membrane;organelle membrane;organelle part;protein …	Oxidative phosphorylation;Parkinson's disease	REACT_22393	0.359903	0.184618	0.549458	0.260065	P03915	MT-ND5	NU5M_HUMAN
4.29942	19.8659	8.0975	24.7957	19	2.96436	20.8542	1.78936	12.9245	4.76993	4.16023	4.52969	1.61508	5.17422	8.20457	6.0765	biological regulation;blood coagulation;blood coagulation, intrinsic pathway;coagulation;hemostasis;macromolecule metabolic process;metabolic process;multicellular organismal process;negative regulation of biological process;negative regulation of blood coagulation;negative regulation of coagulation;negative regulation of multicellular organismal process;plasminogen activation;positive regulation…	aminopeptidase activity;binding;carbohydrate binding;catalytic activity;endopeptidase activity;exopeptidase activity;glycosaminoglycan binding;heparin binding;hydrolase activity;pattern binding;peptidase activity;peptidase activity, acting on L-amino acid peptides;polysaccharide binding;serine hydrolase activity;serine-type aminopeptidase activity;serine-type endopeptidase activity;serine-type ex…	cell part;extracellular membrane-bounded organelle;extracellular organelle;extracellular region;extracellular region part;extracellular space;extracellular vesicular exosome;membrane;membrane-bounded organelle;membrane-bounded vesicle;organelle;plasma membrane;vesicle	Complement and coagulation cascades	REACT_326	0.364029	-0.563495	0.554188	0.256343	P03951	F11	FA11_HUMAN
772.41	1224.18	1148.65	4338.35	2613.3	643.102	3410.64	518.2	1702.24	548.542	774.266	581.891	396.593	612.432	1132.48	1033.18	activation of immune response;biological regulation;complement activation;complement activation, classical pathway;defense response;humoral immune response;immune effector process;immune response;immune system process;innate immune response;macromolecule metabolic process;metabolic process;negative regulation of biological process;negative regulation of complement activation;negative regulation o…		blood microparticle;cell part;extracellular region;extracellular region part;extracellular space;membrane;other organism cell;other organism part;plasma membrane	Complement and coagulation cascades	REACT_118707	0.0563859	-0.292535	0.161313	0.792331	P04003	C4BPA	C4BPA_HUMAN
777.179	447.921	794.567	708.109	825.9	1245.44	1098.16	1252.73	699.867	1261.78	1384.25	1750.9	933.787	1271.16	762.771	1245.17	adult behavior;adult locomotory behavior;behavior;biological regulation;locomotory behavior;multicellular organismal process;negative regulation of biological process;negative regulation of catalytic activity;negative regulation of cellular metabolic process;negative regulation of cellular process;negative regulation of cellular protein metabolic process;negative regulation of endopeptidase activ…	binding;cysteine-type endopeptidase inhibitor activity;endopeptidase inhibitor activity;endopeptidase regulator activity;enzyme binding;enzyme inhibitor activity;enzyme regulator activity;peptidase inhibitor activity;peptidase regulator activity;protease binding;protein binding	cell part;cytoplasm;extracellular membrane-bounded organelle;extracellular organelle;extracellular region part;extracellular space;extracellular vesicular exosome;intracellular non-membrane-bounded organelle;intracellular organelle;intracellular organelle part;intracellular part;membrane-bounded organelle;membrane-bounded vesicle;non-membrane-bounded organelle;nuclear part;nucleolus;organelle;org…			0.0583729	0.255618	0.165876	0.780216	P04080	CSTB	CYTB_HUMAN
72.9338	105.43	83.7355	393.57	104.7	49.4884	199.382	14.9412	112.725	44.1893	60.7394	68.5551	22.0728	57.8086	99.8081	26.5312	cell growth;cellular process;cellular process involved in reproduction;developmental cell growth;developmental growth;developmental process;developmental process involved in reproduction;growth;primary spermatocyte growth;reproductive process	androgen binding;binding;hormone binding;lipid binding;steroid binding	extracellular membrane-bounded organelle;extracellular organelle;extracellular region;extracellular region part;extracellular vesicular exosome;membrane-bounded organelle;membrane-bounded vesicle;organelle;vesicle			0.139071	-0.831885	0.301164	0.521197	P04278	SHBG	SHBG_HUMAN
123.98	107.072	274.303	156.479	87.6	139.572	132.239	87.2314	192.41	508.222	106.964	146.954	146.344	220.261	117.148	85.2422	antigen processing and presentation;antigen processing and presentation of exogenous antigen;antigen processing and presentation of exogenous peptide antigen;antigen processing and presentation of exogenous peptide antigen via MHC class I;antigen processing and presentation of exogenous peptide antigen via MHC class I, TAP-dependent;antigen processing and presentation of exogenous peptide antigen…	antigen binding;beta-2-microglobulin binding;binding;peptide antigen binding;peptide binding;protein binding;TAP binding	cell part;cell surface;coated vesicle membrane;cytoplasmic part;cytoplasmic vesicle membrane;cytoplasmic vesicle part;early endosome membrane;endocytic vesicle membrane;endoplasmic reticulum;endoplasmic reticulum part;endosomal part;endosome membrane;ER to Golgi transport vesicle membrane;Golgi apparatus;Golgi apparatus part;Golgi membrane;integral to endoplasmic reticulum membrane;integral to lu…	Allograft rejection;Antigen processing and presentation;Autoimmune thyroid disease;Cell adhesion molecules (CAMs);Endocytosis;Graft-versus-host disease;Natural killer cell mediated cytotoxicity;Phagosome;Type I diabetes mellitus;Viral myocarditis	REACT_111168;REACT_111178;REACT_11152;REACT_25078;REACT_25162;REACT_75795	0.0716298	-0.666261	0.191363	0.718141	P04439	HLA-A	1A03_HUMAN
25.093	31.4413	41.3156	45.6398	34.3	21.4916	47.3605	21.4724	22.7393	17.1897	22.0955	13.502	16.0611	17.6637	20.9766	14.635	2'-deoxyribonucleotide biosynthetic process;2'-deoxyribonucleotide metabolic process;aging;anatomical structure development;anatomical structure morphogenesis;biological regulation;biosynthetic process;cartilage development;cell cycle;cell cycle process;cell maturation;cellular aromatic compound metabolic process;cellular biosynthetic process;cellular developmental process;cellular metabolic proc…	5,10-methylenetetrahydrofolate-dependent methyltransferase activity;amine binding;amino acid binding;binding;carboxylic acid binding;catalytic activity;cofactor binding;drug binding;folic acid binding;methyltransferase activity;mRNA binding;nucleic acid binding;nucleotide binding;RNA binding;thymidylate synthase activity;transferase activity;transferase activity, transferring one-carbon groups;vi…	cell part;cytoplasm;cytoplasmic part;cytosol;intracellular membrane-bounded organelle;intracellular non-membrane-bounded organelle;intracellular organelle;intracellular organelle lumen;intracellular organelle part;intracellular part;membrane;membrane-bounded organelle;membrane-enclosed lumen;mitochondrial inner membrane;mitochondrial matrix;mitochondrial membrane;mitochondrial part;mitochondrion;…	One carbon pool by folate;Pyrimidine metabolism	REACT_21376;REACT_471;REACT_683	0.547304	-0.176234	0.713121	0.146837	P04818	TYMS	TYSY_HUMAN
2688.78	557.574	1079.82	1836.07	1382.9	1228.81	1104.79	2272.58	2403.86	1077.64	1107.36	1260.04	1529.93	790.05	1920.8	1123.13	adult behavior;adult locomotory behavior;alcohol metabolic process;anatomical structure development;anatomical structure morphogenesis;apoptosis;associative learning;axon cargo transport;axon choice point recognition;axon midline choice point recognition;axonogenesis;behavior;behavioral interaction between organisms;biological adhesion;biological regulation;blood coagulation;calcium ion homeostas…	acetylcholine receptor binding;binding;carbohydrate binding;cation binding;DNA binding;endopeptidase inhibitor activity;endopeptidase regulator activity;enzyme activator activity;enzyme binding;enzyme inhibitor activity;enzyme regulator activity;glycosaminoglycan binding;heparin binding;identical protein binding;ion binding;metal ion binding;nucleic acid binding;pattern binding;peptidase activato…	apical part of cell;axon;cell junction;cell part;cell projection;cell projection part;cell surface;cell-cell junction;ciliary rootlet;cilium part;coated pit;coated vesicle;cytoplasm;cytoplasmic membrane-bounded vesicle;cytoplasmic membrane-bounded vesicle lumen;cytoplasmic part;cytoplasmic vesicle;cytoplasmic vesicle part;cytoskeletal part;cytosol;dendritic shaft;dendritic spine;endosomal part;en…	Alzheimer's disease	REACT_118563;REACT_163773;REACT_163906;REACT_18283;REACT_19231;REACT_19287;REACT_21264;REACT_21281;REACT_24969;REACT_25195;REACT_318;REACT_75808;REACT_75925	0.528507	0.0488506	0.69812	0.15607	P05067	APP	A4_HUMAN
510.224	1212.99	1381.73	1355.27	1273	335.714	1435.14	3861.36	4615.12	319.765	720.553	413.944	229.073	384.231	613.228	322.311	activation of protein kinase activity;anatomical structure development;anatomical structure formation involved in morphogenesis;anatomical structure morphogenesis;angiogenesis;angiogenesis involved in wound healing;apolipoprotein A-I-mediated signaling pathway;axon guidance;biological adhesion;biological regulation;blood coagulation;cell activation;cell adhesion;cell differentiation;cell growth;c…	binding;catalytic activity;cell adhesion molecule binding;cytokine receptor binding;enzyme binding;extracellular matrix binding;fibronectin binding;growth factor receptor binding;identical protein binding;intramolecular oxidoreductase activity;intramolecular oxidoreductase activity, interconverting keto- and enol-groups;intramolecular oxidoreductase activity, transposing S-S bonds;isomerase activ…	adherens junction;alphav-beta3 integrin complex;alphav-beta3 integrin-vitronectin complex;anchoring junction;cell junction;cell part;cell projection membrane;cell projection part;cell surface;cell-substrate adherens junction;cell-substrate junction;cytoplasmic membrane-bounded vesicle;cytoplasmic part;cytoplasmic vesicle;cytoplasmic vesicle membrane;cytoplasmic vesicle part;extracellular membrane…	Arrhythmogenic right ventricular cardiomyopathy (ARVC);Dilated cardiomyopathy;ECM-receptor interaction;Focal adhesion;Hematopoietic cell lineage;Hypertrophic cardiomyopathy (HCM);Osteoclast differentiation;Phagosome;Regulation of actin cytoskeleton	REACT_12519;REACT_13552;REACT_150331;REACT_150366;REACT_15381;REACT_15443;REACT_15523;REACT_163906;REACT_163942;REACT_22272;REACT_264464;REACT_318	0.00137406	-0.493063	0.00899635	2.04593	P05106	ITGB3	ITB3_HUMAN
148.994	360.636	1423.87	6297.61	1836.1	66.3688	629.914	1040.07	821.823	248.126	904.712	146.083	93.8543	158.438	401.855	336.775	activation of caspase activity;acute inflammatory response;autophagy;biological adhesion;biological regulation;catabolic process;cell adhesion;cell chemotaxis;cell migration;cell motility;cell-cell adhesion;cellular catabolic process;cellular component movement;cellular macromolecule metabolic process;cellular metabolic process;cellular process;cellular protein metabolic process;cellular response…	arachidonic acid binding;binding;calcium ion binding;carboxylic acid binding;cation binding;cytoskeletal protein binding;fatty acid binding;icosanoid binding;icosatetraenoic acid binding;ion binding;lipid binding;metal ion binding;microtubule binding;monocarboxylic acid binding;protein binding;RAGE receptor binding;receptor binding;Toll-like receptor 4 binding;Toll-like receptor binding;transitio…	cell part;cytoplasmic part;cytoskeleton;cytosol;extracellular membrane-bounded organelle;extracellular organelle;extracellular region;extracellular region part;extracellular space;extracellular vesicular exosome;intracellular membrane-bounded organelle;intracellular non-membrane-bounded organelle;intracellular organelle;intracellular part;membrane;membrane-bounded organelle;membrane-bounded vesic…			0.0488202	-0.881541	0.147767	0.830423	P05109	S100A8	S10A8_HUMAN
479.268	1040.77	367.7	498.778	446.8	634.538	386.193	240.043	270.054	589.941	485.638	656.021	707.765	719.306	292.235	745.869	anatomical structure morphogenesis;biological regulation;cellular component organization;cellular component organization at cellular level;cellular component organization or biogenesis;cellular component organization or biogenesis at cellular level;cellular macromolecule metabolic process;cellular metabolic process;cellular nitrogen compound metabolic process;cellular process;cellular response to…	binding;chromatin binding;DNA binding;nucleic acid binding	cell part;chromatin;chromosomal part;cytoplasm;intracellular membrane-bounded organelle;intracellular organelle;intracellular organelle part;intracellular part;membrane-bounded organelle;nucleus;organelle;organelle part			0.629998	-0.10096	0.770989	0.112952	P05114	HMGN1	HMGN1_HUMAN
109.127	410.301	257.188	707.714	674.9	78.7203	317.491	424.347	516.786	135.898	156.147	106.186	125.438	105.536	304.246	74.6297	aging;anatomical structure formation involved in morphogenesis;angiogenesis;biological regulation;biosynthetic process;blood coagulation;cell activation;cell aging;cell surface receptor linked signaling pathway;cellular biosynthetic process;cellular component organization;cellular component organization at cellular level;cellular component organization or biogenesis;cellular component organizatio…	binding;endopeptidase inhibitor activity;endopeptidase regulator activity;enzyme binding;enzyme inhibitor activity;enzyme regulator activity;peptidase inhibitor activity;peptidase regulator activity;protease binding;protein binding;receptor binding;serine-type endopeptidase inhibitor activity	cell part;cytoplasmic membrane-bounded vesicle lumen;cytoplasmic part;cytoplasmic vesicle part;extracellular matrix;extracellular membrane-bounded organelle;extracellular organelle;extracellular region;extracellular region part;extracellular space;extracellular vesicular exosome;intracellular organelle part;intracellular part;membrane;membrane-bounded organelle;membrane-bounded vesicle;membrane-e…	Chagas disease (American trypanosomiasis);Complement and coagulation cascades;p53 signaling pathway	REACT_111118;REACT_120734;REACT_163906;REACT_318;REACT_641	0.090765	-0.586671	0.224103	0.649553	P05121	SERPINE1	PAI1_HUMAN
152.903	901.942	209.431	395.249	442.6	168.722	685.85	118.814	247.217	179.457	210.231	196.954	86.1378	309.74	218.225	184.007	biological regulation;blood coagulation;cellular component organization;cellular component organization or biogenesis;cellular membrane fusion;cellular membrane organization;cellular process;cellular process involved in reproduction;cellular process involved in reproduction in multicellular organism;coagulation;establishment of localization;fusion of sperm to egg plasma membrane;gamete generation…	acrosin binding;alcohol binding;amine binding;binding;carbohydrate binding;carboxylic acid binding;cation binding;endopeptidase inhibitor activity;endopeptidase regulator activity;enzyme binding;enzyme inhibitor activity;enzyme regulator activity;glycosaminoglycan binding;heparin binding;ion binding;isoprenoid binding;lipid binding;monocarboxylic acid binding;pattern binding;peptidase inhibitor a…	acrosomal membrane;cell part;cytoplasmic membrane-bounded vesicle;cytoplasmic part;cytoplasmic vesicle;cytoplasmic vesicle membrane;cytoplasmic vesicle part;external side of plasma membrane;extracellular membrane-bounded organelle;extracellular organelle;extracellular region;extracellular region part;extracellular space;extracellular vesicular exosome;intracellular membrane-bounded organelle;intr…	Complement and coagulation cascades	REACT_1439;REACT_326	0.114073	-0.258856	0.261988	0.581719	P05154	SERPINA5	IPSP_HUMAN
960.334	391.686	785.917	846.412	689.3	1609.98	553.806	1075.59	796.169	1031.74	1227.45	745.396	1376.5	635.894	1194.23	1336.83	biotin metabolic process;carboxylic acid catabolic process;carboxylic acid metabolic process;catabolic process;cellular amide metabolic process;cellular catabolic process;cellular ketone metabolic process;cellular lipid catabolic process;cellular lipid metabolic process;cellular metabolic process;cellular nitrogen compound metabolic process;cellular process;cofactor metabolic process;fatty acid b…	adenyl nucleotide binding;adenyl ribonucleotide binding;ATP binding;binding;biotin binding;biotin carboxylase activity;carboxylic acid binding;catalytic activity;cation binding;CoA carboxylase activity;enzyme binding;ion binding;ligase activity;ligase activity, forming carbon-carbon bonds;ligase activity, forming carbon-nitrogen bonds;metal ion binding;monocarboxylic acid binding;nucleotide bindi…	cell part;cytoplasmic part;cytosol;intracellular organelle lumen;intracellular organelle part;intracellular part;membrane-enclosed lumen;mitochondrial matrix;mitochondrial part;organelle lumen;organelle part	Carbon fixation pathways in prokaryotes;Glyoxylate and dicarboxylate metabolism;Propanoate metabolism;Valine, leucine and isoleucine degradation	REACT_11153;REACT_169312;REACT_993	0.000299297	0.22567	0.00264345	2.57783	P05165	PCCA	PCCA_HUMAN
1116.13	444.871	901.031	1038.75	830.1	1802.17	616.466	1223.12	918.32	1180.24	1385.91	813.864	1480.4	716.808	1325.33	1518.61	biotin metabolic process;carboxylic acid catabolic process;carboxylic acid metabolic process;catabolic process;cellular amide metabolic process;cellular catabolic process;cellular ketone metabolic process;cellular lipid catabolic process;cellular lipid metabolic process;cellular metabolic process;cellular nitrogen compound metabolic process;cellular process;cofactor metabolic process;fatty acid b…	adenyl nucleotide binding;adenyl ribonucleotide binding;ATP binding;binding;catalytic activity;CoA carboxylase activity;ligase activity;ligase activity, forming carbon-carbon bonds;nucleotide binding;propionyl-CoA carboxylase activity;purine nucleotide binding;purine ribonucleoside triphosphate binding;purine ribonucleotide binding;ribonucleotide binding	cell part;cytoplasmic part;cytosol;intracellular membrane-bounded organelle;intracellular organelle;intracellular organelle lumen;intracellular organelle part;intracellular part;membrane-bounded organelle;membrane-enclosed lumen;mitochondrial matrix;mitochondrial part;mitochondrion;organelle;organelle lumen;organelle part	Carbon fixation pathways in prokaryotes;Glyoxylate and dicarboxylate metabolism;Propanoate metabolism;Valine, leucine and isoleucine degradation	REACT_11153;REACT_169312;REACT_993	0.00115701	0.233762	0.00788928	2.10296	P05166	PCCB	PCCB_HUMAN
21.0281	283.284	62.9396	48.801	27.6	86.79	84.976	26.2142	60.8326	23.4896	48.5361	31.7078	25.0338	131.853	44.9137	40.9094	anatomical structure development;biomineral tissue development;cell differentiation;cellular developmental process;cellular process;cellular response to chemical stimulus;cellular response to organic cyclic compound;cellular response to organic substance;cellular response to stimulus;cementum mineralization;developmental process;developmental process involved in reproduction;endochondral ossifica…	alkaline phosphatase activity;binding;catalytic activity;cation binding;hydrolase activity;hydrolase activity, acting on acid anhydrides;hydrolase activity, acting on acid anhydrides, in phosphorus-containing anhydrides;hydrolase activity, acting on ester bonds;ion binding;metal ion binding;phosphatase activity;phosphoric ester hydrolase activity;pyrophosphatase activity	anchored to membrane;cell part;extracellular matrix;extracellular membrane-bounded organelle;extracellular organelle;extracellular region part;extracellular space;extracellular vesicular exosome;integral to membrane;intrinsic to membrane;membrane;membrane part;membrane-bounded organelle;membrane-bounded vesicle;organelle;plasma membrane;vesicle	Aminobenzoate degradation;Folate biosynthesis;Two-component system		0.788888	-0.0670008	0.880557	0.0552428	P05186	ALPL	PPBT_HUMAN
280.869	17.7542	374.785	161.419	219.3	690.697	514.826	653.744	173.946	491.663	596.393	519.172	629.793	833.674	261.7	594.556	anatomical structure development;anatomical structure formation involved in morphogenesis;anatomical structure morphogenesis;angiogenesis;axis elongation;biological regulation;branch elongation involved in ureteric bud branching;branch elongation of an epithelium;cell communication;cell surface receptor linked signaling pathway;cell-cell signaling;cell-cell signaling involved in cell fate commitm…	binding;carbohydrate binding;fibroblast growth factor receptor binding;glycosaminoglycan binding;growth factor activity;growth factor receptor binding;heparin binding;pattern binding;polysaccharide binding;protein binding;receptor binding	cell cortex;cell part;cytoplasmic part;cytosol;extracellular matrix;extracellular region;extracellular region part;extracellular space;intracellular non-membrane-bounded organelle;intracellular organelle;intracellular organelle part;intracellular part;non-membrane-bounded organelle;nuclear part;nucleolus;nucleoplasm;organelle;organelle part;proteinaceous extracellular matrix	MAPK signaling pathway;Melanoma;Pathways in cancer;Regulation of actin cytoskeleton	REACT_110235;REACT_120863;REACT_121153;REACT_121249;REACT_121337;REACT_147727;REACT_355069;REACT_355144;REACT_355146;REACT_355159;REACT_355160;REACT_355194;REACT_355197;REACT_355202;REACT_355212;REACT_355216;REACT_355218;REACT_355221;REACT_355225;REACT_355227;REACT_355304;REACT_355313;REACT_355450;REACT_355511;REACT_355514;REACT_355552;REACT_355580;REACT_355584;REACT_355588;REACT_75829;REACT_9400…	0.000320738	1.09669	0.00277691	2.55644	P05230	FGF1	FGF1_HUMAN
402.973	1138.46	459.533	1868.47	1460	195.154	1499.07	168.647	530.099	238.136	519.105	332.061	106.685	278.516	474.427	299.118	aging;amine transport;amino acid transport;biological regulation;carboxylic acid transport;developmental process;establishment of localization;hormone transport;modified amino acid transport;negative regulation of catalytic activity;negative regulation of endopeptidase activity;negative regulation of hydrolase activity;negative regulation of molecular function;negative regulation of peptidase act…	binding;endopeptidase inhibitor activity;endopeptidase regulator activity;enzyme inhibitor activity;enzyme regulator activity;hormone binding;peptidase inhibitor activity;peptidase regulator activity;serine-type endopeptidase inhibitor activity	extracellular membrane-bounded organelle;extracellular organelle;extracellular region;extracellular region part;extracellular space;extracellular vesicular exosome;membrane-bounded organelle;membrane-bounded vesicle;organelle;vesicle			0.00964472	-0.621522	0.0427355	1.36921	P05543	SERPINA7	THBG_HUMAN
287.123	352.111	358.222	379.739	520.6	445.725	484.129	565.528	438.656	407.424	313.589	388.682	646.661	531.607	310.251	462.67	biosynthetic process;cellular aromatic compound metabolic process;cellular biosynthetic process;cellular metabolic process;cellular nitrogen compound biosynthetic process;cellular nitrogen compound metabolic process;cellular process;cofactor biosynthetic process;cofactor metabolic process;heme biosynthetic process;heme metabolic process;heterocycle biosynthetic process;heterocycle metabolic proce…	carbon-carbon lyase activity;carboxy-lyase activity;catalytic activity;lyase activity;uroporphyrinogen decarboxylase activity	cell part;cytoplasm;cytoplasmic part;cytosol;intracellular organelle part;intracellular part;nuclear part;nucleoplasm;organelle part	Porphyrin and chlorophyll metabolism	REACT_9465	1.94084e-08	0.327496	6.54908e-07	6.18382	P06132	UROD	DCUP_HUMAN
35.1771	83.6088	84.0115	268.208	196	40.6776	316.906	30.5086	90.6658	20.9697	153.744	63.1543	14.3563	22.7487	103.699	49.3823	activation of immune response;biological regulation;cellular component organization;cellular component organization or biogenesis;cellular membrane organization;cellular process;complement activation;complement activation, classical pathway;defense response;endocytosis;establishment of localization;humoral immune response;immune effector process;immune response;immune system process;innate immune…	antigen binding;binding	blood microparticle;cell part;extracellular region;extracellular region part;membrane;plasma membrane		REACT_11152;REACT_118700;REACT_160086;REACT_160158;REACT_160163;REACT_160274;REACT_163701;REACT_163769;REACT_163834;REACT_163936;REACT_163994;REACT_7956;REACT_8024	0.427166	-0.365748	0.621696	0.206422	P06312	IGKV4-1	KV401_HUMAN
42.447	53.9664	326.844	220.296	52.8	15.9746	41.2212	25.5879	150.818	515.332	60.647	35.4535	313.326	22.9272	87.3744	34.1482	acylglycerol biosynthetic process;acylglycerol catabolic process;acylglycerol metabolic process;biological regulation;biosynthetic process;carboxylic acid biosynthetic process;carboxylic acid metabolic process;catabolic process;cellular biosynthetic process;cellular catabolic process;cellular component organization;cellular component organization or biogenesis;cellular ketone metabolic process;ce…	apolipoprotein binding;binding;carbohydrate binding;carboxylic ester hydrolase activity;catalytic activity;glycosaminoglycan binding;heparin binding;hydrolase activity;hydrolase activity, acting on ester bonds;lipase activity;lipid binding;lipoprotein lipase activity;pattern binding;phospholipase activity;polysaccharide binding;protein binding;receptor binding;triglyceride binding;triglyceride li…	anchored to membrane;cell part;cell surface;chylomicron;extracellular matrix;extracellular membrane-bounded organelle;extracellular organelle;extracellular region;extracellular region part;extracellular space;extracellular vesicular exosome;intrinsic to membrane;macromolecular complex;membrane;membrane part;membrane-bounded organelle;membrane-bounded vesicle;organelle;plasma lipoprotein particle;…	Alzheimer's disease;Glycerolipid metabolism;PPAR signaling pathway	REACT_24968;REACT_27161;REACT_6841	0.000423552	-1.08113	0.00352782	2.45249	P06858	LPL	LIPL_HUMAN
1444.06	782.434	1329.83	1377.69	982.8	1058.2	2592.55	1421.2	1253.09	1644.55	2403.23	1447.5	2071.7	4422.8	1640.58	2121.73	aromatic compound catabolic process;catabolic process;cellular aromatic compound metabolic process;cellular catabolic process;cellular metabolic process;cellular process;metabolic process;response to chemical stimulus;response to organic cyclic compound;response to organic substance;response to stimulus;response to toxin	catalytic activity;cis-stilbene-oxide hydrolase activity;epoxide hydrolase activity;ether hydrolase activity;hydrolase activity;hydrolase activity, acting on ether bonds	cell part;cytoplasmic part;endoplasmic reticulum membrane;endoplasmic reticulum part;integral to membrane;intracellular organelle part;intracellular part;intrinsic to membrane;membrane;membrane part;organelle membrane;organelle part	Bile secretion;Metabolism of xenobiotics by cytochrome P450		2.75582e-06	0.347509	4.64956e-05	4.33259	P07099	EPHX1	HYEP_HUMAN
29.2361	42.2346	28.0652	23.8078	21.3	36.6428	17.2486	13.5992	15.937	23.4896	15.624	27.5266	16.6892	14.2737	10.3191	17.3737	biological regulation;regulation of biological process;regulation of biosynthetic process;regulation of cellular biosynthetic process;regulation of cellular macromolecule biosynthetic process;regulation of cellular metabolic process;regulation of cellular process;regulation of gene expression;regulation of macromolecule biosynthetic process;regulation of macromolecule metabolic process;regulation…	binding;centromeric DNA binding;chromatin binding;DNA binding;nucleic acid binding;satellite DNA binding;sequence-specific DNA binding	cell part;chromosomal part;chromosome;chromosome, centromeric region;intracellular membrane-bounded organelle;intracellular non-membrane-bounded organelle;intracellular organelle;intracellular organelle part;intracellular part;membrane-bounded organelle;non-membrane-bounded organelle;nucleus;organelle;organelle part			0.0433095	-0.510813	0.136117	0.866088	P07199	CENPB	CENPB_HUMAN
3667.72	19117.8	8654.11	7920.88	7901.5	4110.25	10702.8	8284.39	7065.62	9291.73	4589.2	4021.49	3298.18	3962.56	6237.76	7515.26	4-hydroxyproline metabolic process;amine metabolic process;biological regulation;carboxylic acid metabolic process;cell redox homeostasis;cellular amine metabolic process;cellular amino acid metabolic process;cellular component organization;cellular component organization at cellular level;cellular component organization or biogenesis;cellular component organization or biogenesis at cellular leve…	catalytic activity;endopeptidase activity;hydrolase activity;intramolecular oxidoreductase activity;intramolecular oxidoreductase activity, interconverting keto- and enol-groups;intramolecular oxidoreductase activity, transposing S-S bonds;isomerase activity;oxidoreductase activity;oxidoreductase activity, acting on paired donors, with incorporation or reduction of molecular oxygen;oxidoreductase…	adherens junction;anchoring junction;cell junction;cell part;cell-substrate adherens junction;cell-substrate junction;cytoplasmic membrane-bounded vesicle;cytoplasmic part;cytoplasmic vesicle;endoplasmic reticulum;endoplasmic reticulum lumen;endoplasmic reticulum part;endoplasmic reticulum-Golgi intermediate compartment;extracellular membrane-bounded organelle;extracellular organelle;extracellula…	Protein processing in endoplasmic reticulum	REACT_121139;REACT_264249;REACT_264605;REACT_6841	0.00557615	-0.262949	0.027546	1.55994	P07237	P4HB	PDIA1_HUMAN
17.5885	18.3016	19.9677	67.6695	21.6	24.9501	32.1583	20.0409	34.0118	19.2597	44.8381	31.5336	6.10143	20.4293	24.1062	19.6844	anatomical structure development;anatomical structure morphogenesis;biological regulation;cell differentiation;cell junction maintenance;cell junction organization;cell projection organization;cell proliferation;cell surface receptor linked signaling pathway;cell-cell junction maintenance;cell-cell junction organization;cellular component maintenance;cellular component maintenance at cellular lev…	adenyl nucleotide binding;adenyl ribonucleotide binding;ATP binding;binding;catalytic activity;cytokine binding;identical protein binding;kinase activity;macrophage colony-stimulating factor receptor activity;molecular transducer activity;nucleotide binding;phosphotransferase activity, alcohol group as acceptor;protein binding;protein dimerization activity;protein homodimerization activity;protei…	cell part;cell surface;integral to membrane;integral to plasma membrane;intrinsic to membrane;intrinsic to plasma membrane;macromolecular complex;membrane;membrane part;plasma membrane;plasma membrane part;protein complex;receptor complex	Cytokine-cytokine receptor interaction;Endocytosis;Hematopoietic cell lineage;Osteoclast differentiation;Pathways in cancer		0.132387	-0.536686	0.290368	0.537052	P07333	CSF1R	CSF1R_HUMAN
3207.29	1979.08	2703.74	1890.89	3000.1	2618.11	3571.82	3905.73	3976.96	3480.79	5666.79	2244.2	3379.92	2891.59	3644.35	4111.48	antigen processing and presentation;antigen processing and presentation of exogenous antigen;antigen processing and presentation of exogenous peptide antigen;antigen processing and presentation of exogenous peptide antigen via MHC class II;antigen processing and presentation of peptide antigen;antigen processing and presentation of peptide antigen via MHC class II;antigen processing and presentat…	aspartic-type endopeptidase activity;aspartic-type peptidase activity;catalytic activity;endopeptidase activity;hydrolase activity;peptidase activity;peptidase activity, acting on L-amino acid peptides	cell part;cytoplasmic membrane-bounded vesicle;cytoplasmic part;cytoplasmic vesicle;extracellular membrane-bounded organelle;extracellular organelle;extracellular region;extracellular region part;extracellular space;extracellular vesicular exosome;intracellular membrane-bounded organelle;intracellular organelle;intracellular organelle lumen;intracellular organelle part;intracellular part;lysosoma…	ko05152;Lysosome	REACT_121399;REACT_147707;REACT_150401	0.00505358	0.170483	0.0251913	1.59875	P07339	CTSD	CATD_HUMAN
2840.74	12221.6	11339	5657.17	7544.3	7754.2	12644.3	11317.1	7031.8	4199.79	11819.1	17318.9	3449.28	4225.73	5273.76	912.246	anatomical structure formation involved in morphogenesis;angiogenesis;biological regulation;body fluid secretion;cellular component assembly;cellular component assembly at cellular level;cellular component organization;cellular component organization at cellular level;cellular component organization or biogenesis;cellular component organization or biogenesis at cellular level;cellular membrane or…	binding;calcium ion binding;calcium-dependent phospholipid binding;calcium-dependent protein binding;cation binding;enzyme inhibitor activity;enzyme regulator activity;ion binding;lipase inhibitor activity;lipid binding;metal ion binding;phosphatidylinositol binding;phosphatidylinositol-4,5-bisphosphate binding;phospholipase A2 inhibitor activity;phospholipase inhibitor activity;phospholipid bind…	basement membrane;basolateral plasma membrane;cell cortex;cell part;cell projection;cell surface;cytoplasmic membrane-bounded vesicle;cytoplasmic part;cytoplasmic vesicle;early endosome;endosomal part;endosome;endosome membrane;extracellular matrix part;extracellular membrane-bounded organelle;extracellular organelle;extracellular region part;extracellular space;extracellular vesicular exosome;ex…		REACT_17044;REACT_641	9.52285e-06	-0.587745	0.00014081	3.85137	P07355	ANXA2	ANXA2_HUMAN
360.448	1294.88	607.496	2656.1	1127.9	121.786	2056.19	190.657	732.809	368.004	611.739	365.25	136.744	261.387	647.569	313.582	activation of immune response;biological regulation;cell death;cellular process;complement activation;complement activation, alternative pathway;complement activation, classical pathway;cytolysis;death;defense response;humoral immune response;immune effector process;immune response;immune system process;innate immune response;macromolecule metabolic process;metabolic process;positive regulation o…		blood microparticle;cell part;extracellular membrane-bounded organelle;extracellular organelle;extracellular region;extracellular region part;extracellular space;extracellular vesicular exosome;macromolecular complex;membrane;membrane attack complex;membrane part;membrane-bounded organelle;membrane-bounded vesicle;organelle;plasma membrane part;pore complex;protein complex;vesicle	Amoebiasis;Complement and coagulation cascades;Prion diseases;Systemic lupus erythematosus	REACT_118707;REACT_8028	1.2453e-06	-0.92852	2.34117e-05	4.63057	P07357	C8A	CO8A_HUMAN
279.775	424.066	523.301	654.665	495.1	772.464	726.876	661.438	647.391	795.138	457.256	541.211	345.628	641.336	417.587	375.459	activation of immune response;activation of innate immune response;amine transport;anatomical structure development;antigen receptor-mediated signaling pathway;axon guidance;B cell homeostasis;B cell receptor signaling pathway;biological regulation;blood coagulation;cell activation;cell communication;cell development;cell differentiation;cell migration;cell motility;cell surface receptor linked s…	adenyl nucleotide binding;adenyl ribonucleotide binding;ATP binding;binding;catalytic activity;enzyme binding;glycolipid binding;glycosphingolipid binding;ion channel binding;kinase activity;lipid binding;molecular transducer activity;non-membrane spanning protein tyrosine kinase activity;nucleotide binding;phosphotransferase activity, alcohol group as acceptor;protein binding;protein kinase acti…	alpha2-beta1 integrin complex;cell part;cytoplasm;cytoplasmic part;cytoskeletal part;cytosol;extracellular membrane-bounded organelle;extracellular organelle;extracellular region part;extracellular vesicular exosome;extrinsic to internal side of plasma membrane;extrinsic to membrane;extrinsic to plasma membrane;Golgi apparatus;integrin complex;intracellular membrane-bounded organelle;intracellula…	B cell receptor signaling pathway;Chemokine signaling pathway;Epithelial cell signaling in Helicobacter pylori infection;Fc epsilon RI signaling pathway;Fc gamma R-mediated phagocytosis;Long-term depression	REACT_111040;REACT_111133;REACT_111225;REACT_118700;REACT_12051;REACT_1230;REACT_12519;REACT_160274;REACT_163701;REACT_163769;REACT_163834;REACT_163936;REACT_163994;REACT_1695;REACT_19183;REACT_19405;REACT_23787;REACT_263952;REACT_264068;REACT_264198;REACT_264548;REACT_355442;REACT_355503	0.69586	-0.0331125	0.808968	0.0920684	P07948	LYN	LYN_HUMAN
22.9042	145.24	326.752	34.6744	31	41.9128	80.7857	43.3026	63.6507	48.0593	52.1416	46.2551	15.7919	49.7796	42.207	49.9814	cellular metabolic process;cellular process;cellular response to chemical stimulus;cellular response to oxidative stress;cellular response to oxygen radical;cellular response to reactive oxygen species;cellular response to stimulus;cellular response to stress;cellular response to superoxide;metabolic process;reactive oxygen species metabolic process;removal of superoxide radicals;response to chem…	antioxidant activity;binding;carbohydrate binding;catalytic activity;cation binding;copper ion binding;glycosaminoglycan binding;heparin binding;ion binding;metal ion binding;oxidoreductase activity;oxidoreductase activity, acting on superoxide radicals as acceptor;pattern binding;polysaccharide binding;superoxide dismutase activity;transition metal ion binding;zinc ion binding	cell part;cytoplasm;cytoplasmic part;extracellular matrix;extracellular membrane-bounded organelle;extracellular organelle;extracellular region;extracellular region part;extracellular space;extracellular vesicular exosome;Golgi apparatus part;Golgi lumen;intracellular membrane-bounded organelle;intracellular organelle;intracellular organelle lumen;intracellular organelle part;intracellular part;m…		REACT_264249	0.0712315	-0.562085	0.190933	0.719118	P08294	SOD3	SODE_HUMAN
1164.28	2135.58	1496.56	1242.25	1395	1196.94	1423.74	1318.04	986.635	1737.33	1101.45	1653.86	1340.34	1576.09	762.179	1441.67	biological regulation;biosynthetic process;catabolic process;cellular biosynthetic process;cellular catabolic process;cellular component assembly;cellular component assembly at cellular level;cellular component biogenesis;cellular component biogenesis at cellular level;cellular component disassembly;cellular component disassembly at cellular level;cellular component organization;cellular componen…	structural constituent of ribosome;structural molecule activity	adherens junction;anchoring junction;cell junction;cell part;cell-substrate adherens junction;cell-substrate junction;cytoplasmic part;cytosol;cytosolic small ribosomal subunit;extracellular membrane-bounded organelle;extracellular organelle;extracellular region part;extracellular vesicular exosome;focal adhesion;intracellular non-membrane-bounded organelle;intracellular organelle;intracellular o…	Ribosome	REACT_1079;REACT_115902;REACT_1404;REACT_1797;REACT_1979;REACT_1986;REACT_2085;REACT_75768;REACT_75822;REACT_79;REACT_931;REACT_9491	0.436594	-0.137854	0.627189	0.202602	P08708	RPS17	RS17_HUMAN
300.334	350.547	238.692	214.468	235.8	375.486	261.165	384.981	252.659	320.485	205.885	266.119	435.085	366.121	182.192	433.999	biosynthetic process;cellular biosynthetic process;cellular component disassembly;cellular component disassembly at cellular level;cellular component organization;cellular component organization at cellular level;cellular component organization or biogenesis;cellular component organization or biogenesis at cellular level;cellular macromolecular complex disassembly;cellular macromolecular complex …	binding;nucleic acid binding;RNA binding;structural constituent of ribosome;structural molecule activity	cell part;cytoplasmic part;intracellular organelle part;intracellular part;large ribosomal subunit;macromolecular complex;membrane;mitochondrial inner membrane;mitochondrial large ribosomal subunit;mitochondrial membrane;mitochondrial part;organellar large ribosomal subunit;organelle inner membrane;organelle membrane;organelle part;ribonucleoprotein complex		REACT_267634;REACT_268133;REACT_268261	0.00485899	0.266577	0.0244062	1.6125	P09001	MRPL3	RM03_HUMAN
754.196	1025.44	1192.45	1205.6	1125.3	1161.95	838.553	1167.74	1217.92	1377.16	1072.69	1200.28	2058.6	2251.86	729.953	1388.18	bile acid metabolic process;carboxylic acid catabolic process;carboxylic acid metabolic process;catabolic process;cellular catabolic process;cellular ketone metabolic process;cellular lipid catabolic process;cellular lipid metabolic process;cellular metabolic process;cellular process;fatty acid beta-oxidation;fatty acid beta-oxidation using acyl-CoA oxidase;fatty acid catabolic process;fatty acid…	acetyl-CoA C-acyltransferase activity;acyl-CoA oxidase activity;C-acyltransferase activity;catalytic activity;oxidoreductase activity;oxidoreductase activity, acting on the CH-CH group of donors;oxidoreductase activity, acting on the CH-CH group of donors, oxygen as acceptor;palmitoyl-CoA oxidase activity;transferase activity;transferase activity, transferring acyl groups;transferase activity, tr…	cell part;cytoplasmic part;intracellular membrane-bounded organelle;intracellular organelle;intracellular organelle lumen;intracellular organelle part;intracellular part;membrane;membrane-bounded organelle;membrane-enclosed lumen;microbody;microbody lumen;microbody part;organelle;organelle lumen;organelle part;peroxisomal matrix;peroxisomal part;peroxisome	Benzoate degradation;Biosynthesis of unsaturated fatty acids;Fatty acid metabolism;Peroxisome;PPAR signaling pathway;Valine, leucine and isoleucine degradation	REACT_121147;REACT_17062	0.213344	0.135367	0.389946	0.408996	P09110	ACAA1	THIK_HUMAN
1515.43	1690.09	1450.37	1005.26	1390.1	1834.61	2339.57	1420.4	1087.02	1662.99	1696.91	1917.54	2354.52	2109.74	846.593	2290.07	amine metabolic process;anatomical structure development;biological regulation;carboxylic acid metabolic process;cell proliferation;cellular amine metabolic process;cellular amino acid metabolic process;cellular ketone metabolic process;cellular metabolic process;cellular modified amino acid metabolic process;cellular nitrogen compound metabolic process;cellular process;cellular response to bioti…	binding;catalytic activity;dinitrosyl-iron complex binding;enzyme binding;enzyme regulator activity;glutathione transferase activity;JUN kinase binding;kinase binding;kinase regulator activity;nitric oxide binding;protein binding;protein kinase binding;S-nitrosoglutathione binding;transferase activity;transferase activity, transferring alkyl or aryl (other than methyl) groups	cell part;cytoplasm;cytoplasmic part;cytosol;extracellular membrane-bounded organelle;extracellular organelle;extracellular region part;extracellular space;extracellular vesicular exosome;intracellular;intracellular membrane-bounded organelle;intracellular organelle;intracellular part;macromolecular complex;membrane;membrane-bounded organelle;membrane-bounded vesicle;mitochondrion;nucleus;organel…	Drug metabolism - cytochrome P450;Glutathione metabolism;Metabolism of xenobiotics by cytochrome P450	REACT_264249;REACT_6926	0.0308249	0.218611	0.106752	0.971625	P09211	GSTP1	GSTP1_HUMAN
2626.01	828.97	940.782	1245.81	2212.6	1216.87	1344.51	2141.51	1986.49	1567.33	1164.13	1141.05	980.714	753.385	2829.48	1575.27	cellular component organization;cellular component organization or biogenesis;cellular membrane organization;cellular process;clathrin-mediated endocytosis;endocytosis;establishment of localization;establishment of localization in cell;establishment of protein localization;intracellular protein transport;intracellular transport;membrane invagination;membrane organization;protein transport;recepto…	binding;clathrin binding;clathrin heavy chain binding;peptide binding;protein binding;structural molecule activity	cell part;cell projection membrane;cell projection part;cilium membrane;cilium part;clathrin coat;clathrin coat of coated pit;clathrin coat of trans-Golgi network vesicle;clathrin vesicle coat;cytoplasm;cytoplasmic part;cytoplasmic vesicle part;Golgi apparatus part;intracellular membrane-bounded organelle;intracellular organelle;intracellular organelle part;intracellular part;macromolecular compl…	Bacterial invasion of epithelial cells;Endocrine and other factor-regulated calcium reabsorption;Endocytosis;Huntington's disease;Lysosome	REACT_11035;REACT_11049;REACT_19287;REACT_263890;REACT_264198	0.139826	0.18226	0.301164	0.521197	P09497	CLTB	CLCB_HUMAN
120.931	193.028	118.334	111.432	129.9	127.221	95.6954	183.32	157.523	193.677	151.34	120.734	314.672	215.979	227.275	186.917		2 iron, 2 sulfur cluster binding;binding;cation binding;ion binding;iron-sulfur cluster binding;metal cluster binding;metal ion binding	cell part;cytoplasmic part;intracellular membrane-bounded organelle;intracellular organelle;intracellular part;membrane-bounded organelle;mitochondrion;organelle			0.0768948	0.280334	0.20118	0.696415	P0C7P0	CISD3	CISD3_HUMAN
5.55016	21.5083	13.3425	25.6848	8.8	21.3269	8.77046	3.9366	5.24754	7.64988	10.9091	7.66563	11.5748	8.83186	7.78165	4.70715	anatomical structure development;biological regulation;biosynthetic process;cellular biosynthetic process;cellular component organization;cellular component organization at cellular level;cellular component organization or biogenesis;cellular component organization or biogenesis at cellular level;cellular macromolecule biosynthetic process;cellular macromolecule metabolic process;cellular metabol…	binding;DNA binding;nucleic acid binding;RNA binding	cell part;cell projection;dendrite;intracellular membrane-bounded organelle;intracellular non-membrane-bounded organelle;intracellular organelle;intracellular organelle part;intracellular part;membrane-bounded organelle;neuron projection;non-membrane-bounded organelle;nuclear part;nucleolus;nucleus;organelle;organelle part			0.437031	-0.312602	0.627189	0.202602	P0C7T5	ATXN1L	ATX1L_HUMAN
33.4573	62.4133	38.7392	31.1181	36.4	65.463	44.6319	36.4135	28.5699	48.5993	49.7379	59.4086	47.0169	21.7674	32.3954	48.9544	biological regulation;cellular process;maintenance of ER location;maintenance of location;maintenance of location in cell;maintenance of organelle location;regulation of biological quality	catalytic activity;DNA-directed RNA polymerase activity;nucleotidyltransferase activity;RNA polymerase activity;transferase activity;transferase activity, transferring phosphorus-containing groups	cell body;cell part;DNA-directed RNA polymerase II, holoenzyme;envelope;intracellular organelle part;intracellular part;macromolecular complex;neuronal cell body;nuclear envelope;nuclear part;nucleoplasm part;organelle envelope;organelle part;protein complex			0.531898	-0.0921413	0.699977	0.154916	P0CAP2	POLR2M	GRL1A_HUMAN
50.0296	36.7597	37.5429	60.5568	45.1	46.03	43.8523	54.5756	55.4879	46.9793	42.8966	45.9938	40.4668	43.6241	47.6203	54.8597	biosynthetic process;cellular biosynthetic process;cellular macromolecule biosynthetic process;cellular macromolecule metabolic process;cellular metabolic process;cellular nitrogen compound metabolic process;cellular process;ER to Golgi vesicle-mediated transport;establishment of localization;establishment of localization in cell;Golgi vesicle transport;intracellular transport;macromolecule biosy…		cell part;cytoplasmic part;endoplasmic reticulum;Golgi apparatus;intracellular membrane-bounded organelle;intracellular organelle;intracellular part;membrane-bounded organelle;nucleus;organelle;perinuclear region of cytoplasm			0.682302	0.0478281	0.801704	0.0959857	P0DI82	TRAPPC2B	TPC2B_HUMAN
2718.56	751.54	1089.94	1146.92	2014.5	1421.99	1168.71	1873.11	1905.34	2101.29	1884.31	1235.39	835.985	1235.84	2871.94	1396.74						0.648356	-0.0592329	0.779843	0.107993	P0DP25
46.1992	31.8323	40.6715	54.3331	31.1	61.3458	41.1237	33.1032	33.526	34.9195	65.5468	42.2481	32.9298	47.4601	29.6887	60.6794						0.738393	-0.0658606	0.842049	0.0746624	P0DTL6
13.9927	25.9664	19.9677	6.02604	6.6	38.0427	16.3715	14.0465	8.16284	18.1797	17.3805	23.1711	17.2276	20.7861	11.0804	16.4322	actin cytoskeleton organization;actin filament organization;actin filament-based process;activation of immune response;aging;anatomical structure development;anatomical structure homeostasis;anatomical structure morphogenesis;antigen receptor-mediated signaling pathway;apoptosis;apoptosis in response to endoplasmic reticulum stress;apoptotic mitochondrial changes;axon regeneration;axonogenesis;B …	BH domain binding;BH3 domain binding;binding;channel activity;channel inhibitor activity;channel regulator activity;death domain binding;DNA binding;enzyme binding;identical protein binding;nucleic acid binding;passive transmembrane transporter activity;protease binding;protein binding;protein dimerization activity;protein domain specific binding;protein heterodimerization activity;protein homodi…	cell part;cytoplasm;cytoplasmic part;cytosol;endoplasmic reticulum;endoplasmic reticulum membrane;endoplasmic reticulum part;intracellular membrane-bounded organelle;intracellular organelle;intracellular organelle part;intracellular part;macromolecular complex;membrane;membrane part;membrane-bounded organelle;mitochondrial membrane;mitochondrial outer membrane;mitochondrial part;mitochondrion;mye…	Amyotrophic lateral sclerosis (ALS);Apoptosis;Colorectal cancer;Focal adhesion;ko05152;Neurotrophin signaling pathway;Pathways in cancer;Prostate cancer;Protein processing in endoplasmic reticulum;Small cell lung cancer;Toxoplasmosis	REACT_330;REACT_549;REACT_75927	0.857047	0.0658611	0.921482	0.035513	P10415	BCL2	BCL2_HUMAN
477.783	486.87	627.004	1402.49	1103.7	235.749	513.072	520.347	1617.02	358.645	386.994	294.343	122.029	304.03	619.741	154.138	anatomical structure development;biological adhesion;biological regulation;biomineral tissue development;cell adhesion;cell chemotaxis;cell differentiation;cell migration;cell motility;cellular component disassembly;cellular component disassembly at cellular level;cellular component movement;cellular component organization;cellular component organization at cellular level;cellular component organ…	binding;extracellular matrix binding	apical part of cell;cell part;cell projection;cytoplasmic part;extracellular membrane-bounded organelle;extracellular organelle;extracellular region;extracellular region part;extracellular space;extracellular vesicular exosome;intracellular part;membrane-bounded organelle;membrane-bounded vesicle;organelle;perinuclear region of cytoplasm;vesicle	ECM-receptor interaction;Focal adhesion;Toll-like receptor signaling pathway	REACT_118572;REACT_13552;REACT_16888	0.000663516	-0.767679	0.0051476	2.2884	P10451	SPP1	OSTP_HUMAN
18276.3	929.317	3262.19	7315.02	11385.4	5638.96	2081.81	10308.7	11683.7	10307.5	5192.71	7915.55	4346.73	4088.26	29227.2	8596.03	anatomical structure development;anatomical structure morphogenesis;axonogenesis;cell development;cell part morphogenesis;cell projection morphogenesis;cell projection organization;cellular component morphogenesis;cellular component organization;cellular component organization at cellular level;cellular component organization or biogenesis;cellular component organization or biogenesis at cellular…	binding;dystroglycan binding;glycoprotein binding;protein binding;structural molecule activity	cell body;cell part;cell projection part;cytoplasm;cytoskeletal part;dendritic shaft;intracellular non-membrane-bounded organelle;intracellular organelle;intracellular organelle part;intracellular part;macromolecular complex;microtubule;microtubule associated complex;neuronal cell body;non-membrane-bounded organelle;nuclear part;nuclear periphery;nucleolus;organelle;organelle part;protein complex			0.00419864	0.245797	0.0214163	1.66925	P11137	MAP2	MTAP2_HUMAN
434.163	204.525	237.036	977.503	515.1	122.28	156.504	455.93	625.138	344.695	266.44	154.706	162.406	94.7418	794.405	208.741	carbohydrate metabolic process;carbohydrate transmembrane transport;carbohydrate transport;carboxylic acid metabolic process;cation transport;cellular ketone metabolic process;cellular metabolic process;cellular process;establishment of localization;glucose import;glucose transport;hexose transmembrane transport;hexose transport;hydrogen transport;ion transport;L-ascorbic acid metabolic process;m…	active transmembrane transporter activity;carbohydrate transmembrane transporter activity;cation transmembrane transporter activity;cation:sugar symporter activity;glucose transmembrane transporter activity;hexose transmembrane transporter activity;ion transmembrane transporter activity;monosaccharide transmembrane transporter activity;secondary active transmembrane transporter activity;solute:ca…	cell part;extracellular membrane-bounded organelle;extracellular organelle;extracellular region part;extracellular vesicular exosome;integral to membrane;integral to plasma membrane;intrinsic to membrane;intrinsic to plasma membrane;membrane;membrane part;membrane-bounded organelle;membrane-bounded vesicle;organelle;plasma membrane;plasma membrane part;vesicle		REACT_11202;REACT_19343;REACT_212	0.0230408	-0.590177	0.0849347	1.07091	P11169	SLC2A3	GTR3_HUMAN
47.3718	122.715	267.586	2150.41	221	22.9738	145.395	135.186	222.049	117.538	256.918	77.6145	56.169	100.808	130.512	54.4318	activated T cell proliferation;activation of immune response;activation of innate immune response;anatomical structure development;biological adhesion;biological regulation;blood coagulation;cell activation;cell adhesion;cell chemotaxis;cell development;cell differentiation;cell migration;cell motility;cell proliferation;cell surface receptor linked signaling pathway;cellular component movement;c…	binding;carbohydrate binding;cation binding;glycoprotein binding;glycosaminoglycan binding;heparin binding;ion binding;metal ion binding;pattern binding;polysaccharide binding;protein binding	cell part;cell surface;external side of plasma membrane;extracellular membrane-bounded organelle;extracellular organelle;extracellular region part;extracellular vesicular exosome;integrin complex;intracellular membrane-bounded organelle;intracellular organelle;intracellular part;macromolecular complex;membrane;membrane part;membrane-bounded organelle;membrane-bounded vesicle;nucleus;organelle;pla…	Amoebiasis;Cell adhesion molecules (CAMs);Hematopoietic cell lineage;ko05152;Leishmaniasis;Leukocyte transendothelial migration;Phagosome;Regulation of actin cytoskeleton;Staphylococcus aureus infection	REACT_12051;REACT_13552;REACT_6894	0.000948945	-1.08884	0.00687329	2.16284	P11215	ITGAM	ITAM_HUMAN
389.84	146.882	701.998	371.738	395.4	406.694	244.403	418.89	335.843	483.743	317.01	345.65	398.028	644.994	457.257	518.3	actin cytoskeleton organization;actin filament-based process;anatomical structure development;anatomical structure morphogenesis;biological regulation;brain development;cell surface receptor linked signaling pathway;cellular component organization;cellular component organization at cellular level;cellular component organization or biogenesis;cellular component organization or biogenesis at cellul…	adenyl nucleotide binding;adenyl ribonucleotide binding;ATP binding;binding;catalytic activity;enzyme activator activity;enzyme regulator activity;GTPase activator activity;GTPase regulator activity;guanyl-nucleotide exchange factor activity;kinase activity;nucleoside-triphosphatase regulator activity;nucleotide binding;phosphotransferase activity, alcohol group as acceptor;protein kinase activit…	cell junction;cell part;cytoplasmic part;cytoskeletal part;cytosol;extracellular membrane-bounded organelle;extracellular organelle;extracellular region part;extracellular vesicular exosome;intracellular organelle part;intracellular part;macromolecular complex;membrane;membrane-bounded organelle;membrane-bounded vesicle;organelle;organelle part;postsynaptic density;postsynaptic membrane;protein c…	Chronic myeloid leukemia;Pathways in cancer	REACT_11051;REACT_121141	0.0106188	0.20809	0.0461197	1.33611	P11274	BCR	BCR_HUMAN
832.133	421.172	866.984	1060.78	543.8	674.31	699.006	592.727	901.994	871.457	1415.77	731.806	585.378	846.342	739.68	556.556	autophagic cell death;autophagy;biological regulation;catabolic process;cell death;cellular catabolic process;cellular metabolic process;cellular process;death;establishment of localization;establishment of localization in cell;establishment of protein localization;establishment of protein localization to organelle;Golgi to lysosome transport;Golgi vesicle transport;induction of apoptosis;inducti…	binding;enzyme binding;protein binding	cell body;cell part;cell projection;cytolytic granule;cytoplasm;cytoplasmic membrane-bounded vesicle;cytoplasmic part;cytoplasmic vesicle;dendrite;endosomal part;endosome;endosome membrane;external side of plasma membrane;extracellular membrane-bounded organelle;extracellular organelle;extracellular region part;extracellular vesicular exosome;integral to membrane;integral to plasma membrane;intra…	ko05152;Lysosome;Phagosome		3.5809e-05	-0.390664	0.000444573	3.35206	P11279	LAMP1	LAMP1_HUMAN
980.659	1425.96	1013.66	803.143	425.1	1184.1	1085.78	1470.95	917.737	1564.36	1069.55	822.4	865.057	682.284	715.235	1224.54	amine biosynthetic process;amine metabolic process;betaine biosynthetic process;betaine metabolic process;biosynthetic process;carboxylic acid biosynthetic process;carboxylic acid catabolic process;carboxylic acid metabolic process;carnitine biosynthetic process;carnitine metabolic process;carnitine metabolic process, CoA-linked;catabolic process;cellular amine metabolic process;cellular amino ac…	acyl-CoA dehydrogenase activity;binding;catalytic activity;coenzyme binding;cofactor binding;flavin adenine dinucleotide binding;identical protein binding;medium-chain-acyl-CoA dehydrogenase activity;oxidoreductase activity;oxidoreductase activity, acting on the CH-CH group of donors;protein binding	axon;cell part;cell projection;cytoplasmic part;extracellular membrane-bounded organelle;extracellular organelle;extracellular region part;extracellular vesicular exosome;intracellular membrane-bounded organelle;intracellular organelle;intracellular organelle lumen;intracellular organelle part;intracellular part;membrane-bounded organelle;membrane-bounded vesicle;membrane-enclosed lumen;mitochond…	beta-Alanine metabolism;Fatty acid metabolism;PPAR signaling pathway;Propanoate metabolism;Valine, leucine and isoleucine degradation	REACT_116145;REACT_160;REACT_1697;REACT_1708	0.00128245	-0.237288	0.00855729	2.06766	P11310	ACADM	ACADM_HUMAN
2274.24	2763.23	2536.36	3431.19	1981.1	2036.52	1443.71	1523.91	1504.1	1993.56	1051.61	1530.25	1612.39	1148.23	1036.82	2634.12	biological regulation;biosynthetic process;cell death;cell division;cellular biosynthetic process;cellular component organization;cellular component organization at cellular level;cellular component organization or biogenesis;cellular component organization or biogenesis at cellular level;cellular macromolecule biosynthetic process;cellular macromolecule metabolic process;cellular metabolic proce…	ATPase activity;ATPase activity, coupled;binding;catalytic activity;chromatin binding;core promoter binding;core promoter sequence-specific DNA binding;DNA binding;DNA topoisomerase (ATP-hydrolyzing) activity;DNA topoisomerase activity;DNA topoisomerase type I activity;DNA-dependent ATPase activity;hydrolase activity;hydrolase activity, acting on acid anhydrides;hydrolase activity, acting on acid…	cell part;chromosomal part;cytoplasmic mRNA processing body;cytoplasmic part;intracellular membrane-bounded organelle;intracellular non-membrane-bounded organelle;intracellular organelle;intracellular organelle part;intracellular part;macromolecular complex;membrane-bounded organelle;non-membrane-bounded organelle;nuclear chromosome part;nuclear part;nucleolus;nucleoplasm;nucleus;organelle;organe…			8.71669e-07	-0.293362	1.76883e-05	4.75231	P11387	TOP1	TOP1_HUMAN
303.305	177.933	224.89	167.84	239.6	220.68	198.115	344.363	242.164	211.587	259.968	201.397	117.363	216.604	246.306	358.428	cellular localization;cellular macromolecule localization;cellular macromolecule metabolic process;cellular metabolic process;cellular process;cellular protein localization;cellular protein metabolic process;establishment of localization;localization;localization within membrane;macromolecule localization;macromolecule metabolic process;macromolecule modification;metabolic process;primary metabol…	acid-amino acid ligase activity;catalytic activity;ligase activity;ligase activity, forming carbon-nitrogen bonds;small conjugating protein ligase activity	BAT3 complex;cell part;cytoplasmic part;cytosol;cytosolic part;ER membrane insertion complex;intracellular part;macromolecular complex;protein complex			0.552282	0.0582494	0.716063	0.145049	P11441	UBL4A	UBL4A_HUMAN
3045.63	3465.81	3060.76	2274.98	2586.8	2735.2	2868.52	2881.5	2526.4	3101.8	2420.61	2654.49	3388.53	3308.47	2235.03	2703.27	biological regulation;biosynthetic process;catabolic process;cellular biosynthetic process;cellular catabolic process;cellular macromolecule biosynthetic process;cellular macromolecule catabolic process;cellular macromolecule metabolic process;cellular metabolic process;cellular nitrogen compound metabolic process;cellular process;cellular protein metabolic process;gene expression;gene silencing;…	binding;mRNA binding;nucleic acid binding;nucleotide binding;poly(A) RNA binding;poly(U) RNA binding;poly-purine tract binding;poly-pyrimidine tract binding;protein binding;protein C-terminus binding;RNA binding;single-stranded RNA binding;translation activator activity;translation regulator activity;translation regulator activity, nucleic acid binding	adherens junction;anchoring junction;catalytic step 2 spliceosome;cell junction;cell part;cell-substrate adherens junction;cell-substrate junction;cytoplasm;cytoplasmic part;cytosol;extracellular membrane-bounded organelle;extracellular organelle;extracellular region part;extracellular vesicular exosome;focal adhesion;intracellular membrane-bounded organelle;intracellular non-membrane-bounded org…	mRNA surveillance pathway;RNA degradation;RNA transport	REACT_1979;REACT_20514;REACT_25325;REACT_75768;REACT_75822;REACT_79	0.840306	0.0152959	0.913096	0.0394837	P11940	PABPC1	PABP1_HUMAN
2252.58	186.771	167.011	266.529	1816.6	985.815	62.4652	1010.54	3172.62	367.104	1292.17	341.469	772.279	463.985	1798.75	416.626	anatomical structure morphogenesis;axonogenesis;cell part morphogenesis;cell projection assembly;cell projection morphogenesis;cell projection organization;cellular component assembly;cellular component assembly at cellular level;cellular component morphogenesis;cellular component organization;cellular component organization at cellular level;cellular component organization or biogenesis;cellular…	binding;binding, bridging;cytoskeletal protein binding;dynein binding;enzyme binding;kinase binding;kinesin binding;microtubule binding;protein binding;protein binding, bridging;protein kinase binding;structural constituent of cytoskeleton;structural molecule activity;tubulin binding	axon;axon part;cell part;cell projection;cell projection part;cytoplasm;cytoplasmic part;cytoskeletal part;intermediate filament;intracellular membrane-bounded organelle;intracellular organelle;intracellular organelle part;intracellular part;macromolecular complex;membrane-bounded organelle;mitochondrion;neurofilament;neuron projection;organelle;organelle part;protein complex	Amyotrophic lateral sclerosis (ALS)		0.930674	0.0220826	0.961452	0.0170723	P12036	NEFH	NFH_HUMAN
4811.13	10239.6	8659.35	5055.55	5666.8	7741.68	4346.64	4505.62	3258.92	6469.82	4397.74	5084.49	4427.3	4200.84	3143.87	6074.19	anatomical structure development;anatomical structure homeostasis;biological regulation;biosynthetic process;brain development;cellular biosynthetic process;cellular component organization;cellular component organization at cellular level;cellular component organization or biogenesis;cellular component organization or biogenesis at cellular level;cellular hyperosmotic response;cellular hyperosmot…	5'-deoxyribose-5-phosphate lyase activity;adenyl nucleotide binding;adenyl ribonucleotide binding;ATP binding;ATPase activity;ATPase activity, coupled;ATP-dependent DNA helicase activity;ATP-dependent helicase activity;binding;carbon-oxygen lyase activity;catalytic activity;damaged DNA binding;DNA binding;DNA helicase activity;DNA-dependent ATPase activity;double-stranded DNA binding;helicase act…	cell part;chromosomal part;cytoplasmic part;cytosol;intracellular membrane-bounded organelle;intracellular non-membrane-bounded organelle;intracellular organelle;intracellular organelle part;intracellular part;Ku70:Ku80 complex;macromolecular complex;membrane;membrane-bounded organelle;nonhomologous end joining complex;non-membrane-bounded organelle;nuclear chromosome part;nuclear part;nuclear te…	Non-homologous end-joining	REACT_1022;REACT_118823;REACT_1201;REACT_163993;REACT_9058	0.000477788	-0.22447	0.00392981	2.40563	P12956	XRCC6	XRCC6_HUMAN
596.056	106.603	103.059	406.61	351.1	152.253	110.118	379.524	424.371	485.993	234.175	228.837	114.671	110.086	692.99	207.543	anatomical structure formation involved in morphogenesis;angiogenesis;biological regulation;cell chemotaxis;cell migration;cell motility;cellular component movement;cellular process;cellular response to chemical stimulus;cellular response to stimulus;chemotaxis;defense response;developmental process;endothelial cell migration;eosinophil chemotaxis;eosinophil migration;establishment of localizatio…	binding;chemoattractant activity;cytokine activity;protein binding;receptor binding	cell part;cytoplasmic membrane-bounded vesicle;cytoplasmic part;cytoplasmic vesicle;extracellular region part;extracellular space;intracellular membrane-bounded organelle;intracellular organelle;intracellular part;membrane-bounded organelle;membrane-bounded vesicle;organelle;stored secretory granule;vesicle			0.241645	-0.250788	0.424094	0.372538	P13521	SCG2	SCG2_HUMAN
113.192	357.508	296.939	797.611	546.5	36.7252	753.87	100.115	235.362	58.2291	175.192	101.57	24.4954	92.5115	141.423	62.7335	actin filament-based movement;actin filament-based process;actin-mediated cell contraction;actin-myosin filament sliding;cellular component movement;cellular process;metabolic process;multicellular organismal process;muscle contraction;muscle filament sliding;muscle system process;skeletal muscle contraction;striated muscle contraction;system process	actin binding;actin filament binding;adenyl nucleotide binding;adenyl ribonucleotide binding;ATP binding;ATPase activity;binding;catalytic activity;cytoskeletal protein binding;hydrolase activity;hydrolase activity, acting on acid anhydrides;hydrolase activity, acting on acid anhydrides, in phosphorus-containing anhydrides;microfilament motor activity;motor activity;myosin binding;myosin light ch…	cell part;contractile fiber part;cytoplasm;cytoplasmic part;cytoskeletal part;cytosol;intracellular organelle part;intracellular part;macromolecular complex;muscle myosin complex;myosin complex;myosin filament;myosin II complex;organelle part;protein complex;sarcomere	Tight junction;Viral myocarditis	REACT_147867;REACT_16969	0.292733	-0.782756	0.486411	0.312997	P13535	MYH8	MYH8_HUMAN
15.3216	56.8602	37.3589	14.1266	18.4	8.7284	45.8987	16.7305	42.7577	28.1696	9.15252	15.8539	5.65279	6.60159	21.4841	10.7837	anatomical structure development;anatomical structure morphogenesis;B cell activation;B cell differentiation;biological adhesion;biological regulation;blood coagulation;blood vessel remodeling;cell activation;cell adhesion;cell differentiation;cell migration;cell morphogenesis;cell morphogenesis involved in differentiation;cell motility;cell surface receptor linked signaling pathway;cell-cell adh…	binding;cation binding;cell adhesion molecule binding;ion binding;metal ion binding;protein binding	adherens junction;alpha4-beta7 integrin complex;anchoring junction;cell junction;cell part;cell surface;cell-cell junction;cell-substrate adherens junction;cell-substrate junction;external side of plasma membrane;extracellular membrane-bounded organelle;extracellular organelle;extracellular region part;extracellular vesicular exosome;focal adhesion;integrin complex;macromolecular complex;membrane…	Arrhythmogenic right ventricular cardiomyopathy (ARVC);Cell adhesion molecules (CAMs);Dilated cardiomyopathy;ECM-receptor interaction;Focal adhesion;Hematopoietic cell lineage;Hypertrophic cardiomyopathy (HCM);Intestinal immune network for IgA production;Leishmaniasis;Leukocyte transendothelial migration;Regulation of actin cytoskeleton	REACT_11152;REACT_12051;REACT_13552	0.105421	-0.779473	0.249073	0.603674	P13612	ITGA4	ITA4_HUMAN
585.894	5726.61	2870.75	1515.7	1230.2	389.237	1669.41	1486.78	1958.11	2298.84	866.623	488.336	917.008	638.66	1278.9	724.388	4-hydroxyproline metabolic process;amine metabolic process;carboxylic acid metabolic process;cellular amine metabolic process;cellular amino acid metabolic process;cellular component organization;cellular component organization at cellular level;cellular component organization or biogenesis;cellular component organization or biogenesis at cellular level;cellular ketone metabolic process;cellular …	binding;carboxylic acid binding;catalytic activity;cation binding;dioxygenase activity;ion binding;iron ion binding;L-ascorbic acid binding;metal ion binding;oxidoreductase activity;oxidoreductase activity, acting on paired donors, with incorporation or reduction of molecular oxygen;oxidoreductase activity, acting on paired donors, with incorporation or reduction of molecular oxygen, 2-oxoglutara…	cell part;cytoplasmic part;endoplasmic reticulum;endoplasmic reticulum lumen;endoplasmic reticulum part;intracellular membrane-bounded organelle;intracellular organelle;intracellular organelle lumen;intracellular organelle part;intracellular part;macromolecular complex;membrane;membrane-bounded organelle;membrane-enclosed lumen;mitochondrion;organelle;organelle lumen;organelle part;procollagen-pr…	Arginine and proline metabolism		5.02264e-09	-0.655758	1.94406e-07	6.71129	P13674	P4HA1	P4HA1_HUMAN
1303.74	1230.51	1919.2	1288.68	1486.2	1309.34	1361.08	1629.04	1329.96	2109.57	1545.94	1488.44	1278.7	1190.61	1378.54	1743.79	biological regulation;calcium ion homeostasis;calcium ion transport;cation homeostasis;cation transport;cellular calcium ion homeostasis;cellular cation homeostasis;cellular chemical homeostasis;cellular divalent inorganic cation homeostasis;cellular homeostasis;cellular ion homeostasis;cellular metal ion homeostasis;cellular process;chemical homeostasis;divalent inorganic cation homeostasis;diva…	binding;calcium ion binding;cation binding;ion binding;metal ion binding	cell part;cytoplasm;cytoplasmic part;endosome;extracellular membrane-bounded organelle;extracellular organelle;extracellular region part;extracellular space;extracellular vesicular exosome;intracellular membrane-bounded organelle;intracellular organelle;intracellular part;late endosome;membrane-bounded organelle;membrane-bounded vesicle;multivesicular body;nucleus;organelle;vesicle			0.408635	-0.0791443	0.605589	0.217822	P13693	TPT1	TCTP_HUMAN
1541.85	1329.68	1393.05	1188.02	1464.6	1533.56	1509.4	1774.24	1302.07	2141.25	1861.01	2029.04	1780.81	1960.14	1380.4	1557.3	activation of phospholipase C activity;activation of protein kinase A activity;activation of protein kinase activity;biological regulation;blood coagulation;cell surface receptor linked signaling pathway;cellular metabolic process;cellular process;cellular response to chemical stimulus;cellular response to endogenous stimulus;cellular response to fibroblast growth factor stimulus;cellular respons…	adenyl nucleotide binding;adenyl ribonucleotide binding;AMP binding;binding;cAMP binding;cAMP-dependent protein kinase inhibitor activity;cAMP-dependent protein kinase regulator activity;cyclic nucleotide binding;enzyme binding;enzyme inhibitor activity;enzyme regulator activity;kinase binding;kinase inhibitor activity;kinase regulator activity;nucleotide binding;protein binding;protein kinase A …	adherens junction;AMP-activated protein kinase complex;anchoring junction;cAMP-dependent protein kinase complex;cell junction;cell part;cell-substrate adherens junction;cell-substrate junction;centrosome;cytoplasm;cytoplasmic part;cytoskeletal part;cytosol;extracellular membrane-bounded organelle;extracellular organelle;extracellular region part;extracellular vesicular exosome;focal adhesion;intr…	Apoptosis;Insulin signaling pathway	REACT_15334;REACT_15530;REACT_18274;REACT_1946;REACT_24023;REACT_24970;REACT_268323	0.918656	-0.00749358	0.954938	0.0200247	P13861	PRKAR2A	KAP2_HUMAN
42.2125	103.475	58.2468	30.3278	46	16.7157	23.6802	32.9243	65.8858	29.3396	13.8675	24.1293	21.8933	36.398	28.5045	8.3017	aromatic compound biosynthetic process;biosynthetic process;cellular aromatic compound metabolic process;cellular biosynthetic process;cellular metabolic process;cellular nitrogen compound biosynthetic process;cellular nitrogen compound metabolic process;cellular process;coenzyme biosynthetic process;coenzyme metabolic process;cofactor biosynthetic process;cofactor metabolic process;folic acid-co…	anion binding;binding;catalytic activity;cation binding;cyclohydrolase activity;hydrolase activity;hydrolase activity, acting on carbon-nitrogen (but not peptide) bonds;hydrolase activity, acting on carbon-nitrogen (but not peptide) bonds, in cyclic amidines;ion binding;magnesium ion binding;metal ion binding;methenyltetrahydrofolate cyclohydrolase activity;methylenetetrahydrofolate dehydrogenase…	cell part;cytoplasmic part;extracellular region part;extracellular space;intracellular membrane-bounded organelle;intracellular organelle;intracellular part;membrane-bounded organelle;mitochondrion;organelle	One carbon pool by folate		0.020579	-0.706836	0.0782716	1.1064	P13995	MTHFD2	MTDC_HUMAN
14794.9	1466.4	23528.8	4574.26	7820.2	24151	23328.7	11588.5	12294.3	27654.2	36625.3	58164.6	15173.7	40857.4	6904.78	10485.6	anatomical structure development;anatomical structure morphogenesis;astrocyte development;astrocyte differentiation;Bergmann glial cell differentiation;biological regulation;cell development;cell differentiation;cell part morphogenesis;cell projection morphogenesis;cell projection organization;cellular component morphogenesis;cellular component organization;cellular component organization at cell…	structural constituent of cytoskeleton;structural molecule activity	cell body;cell part;cytoplasm;cytoplasmic part;cytoskeletal part;cytosol;intermediate filament;intracellular organelle part;intracellular part;macromolecular complex;membrane;organelle part;protein complex		REACT_116022	0.769353	0.0363463	0.863882	0.0635458	P14136	GFAP	GFAP_HUMAN
31.8939	151.81	66.9884	205.379	68	30.1377	251.615	61.733	52.0867	67.409	101.14	57.4922	47.8244	59.5928	84.414	21.3961	amine transport;amino acid transport;carboxylic acid transport;cofactor transport;establishment of localization;folic acid transport;nitrogen compound transport;organic acid transport;organic substance transport;transport;vitamin transport	amine binding;amino acid binding;binding;carboxylic acid binding;cofactor transporter activity;folic acid binding;folic acid transporter activity;transmembrane transporter activity;transporter activity;vitamin binding;vitamin transporter activity	anchored to external side of plasma membrane;anchored to membrane;anchored to plasma membrane;cell part;extracellular region;intrinsic to external side of plasma membrane;intrinsic to membrane;intrinsic to plasma membrane;membrane;membrane part;plasma membrane part	Endocytosis		0.273476	-0.376824	0.463185	0.334246	P14207	FOLR2	FOLR2_HUMAN
13.5236	48.8826	32.206	19.4611	25.5	36.5605	19.3925	19.4146	14.9652	39.3294	18.4899	27.1781	25.9311	16.6824	15.225	21.9096	biological regulation;blood coagulation;cell proliferation;cell surface receptor linked signaling pathway;cellular process;cellular response to chemical stimulus;cellular response to cytokine stimulus;cellular response to interferon-gamma;cellular response to organic substance;cellular response to stimulus;cellular response to type I interferon;coagulation;cytokine-mediated signaling pathway;hemo…	binding;DNA binding;nucleic acid binding;nucleic acid binding transcription factor activity;regulatory region DNA binding;regulatory region nucleic acid binding;RNA polymerase II regulatory region DNA binding;RNA polymerase II regulatory region sequence-specific DNA binding;sequence-specific DNA binding;sequence-specific DNA binding transcription factor activity;transcription regulatory region DN…	adherens junction;anchoring junction;cell junction;cell part;cell-substrate adherens junction;cell-substrate junction;cytoplasm;cytoplasmic part;cytosol;focal adhesion;intracellular organelle part;intracellular part;nuclear part;nucleoplasm;organelle part		REACT_24938;REACT_24970;REACT_25078;REACT_25162	0.484725	-0.154483	0.66497	0.177198	P14316	IRF2	IRF2_HUMAN
483.255	107.776	208.603	329.852	195.8	144.513	150.852	200.051	523.491	295.106	698.55	174.916	408.347	660.427	362.523	130.431	anatomical structure morphogenesis;developmental process	binding;carboxypeptidase activity;catalytic activity;cation binding;exopeptidase activity;hydrolase activity;ion binding;metal ion binding;metallocarboxypeptidase activity;metalloexopeptidase activity;metallopeptidase activity;peptidase activity;peptidase activity, acting on L-amino acid peptides;transition metal ion binding;zinc ion binding	anchored to membrane;cell part;cell surface;extracellular membrane-bounded organelle;extracellular organelle;extracellular region part;extracellular vesicular exosome;intrinsic to membrane;membrane;membrane part;membrane-bounded organelle;membrane-bounded vesicle;organelle;plasma membrane;vesicle			0.0281908	-0.373146	0.0991955	1.00351	P14384	CPM	CBPM_HUMAN
657.577	94.4802	450.423	248.549	452.6	1118.14	462.008	407.706	617.461	801.888	1447.67	1100.98	1381.97	1292.93	626.508	613.128	cellular metabolic process;cellular process;metabolic process;phosphate-containing compound metabolic process;phosphorus metabolic process	acylphosphatase activity;catalytic activity;hydrolase activity;hydrolase activity, acting on acid anhydrides;hydrolase activity, acting on acid anhydrides, in phosphorus-containing anhydrides	cell part;cytoplasmic part;intracellular membrane-bounded organelle;intracellular organelle;intracellular part;membrane-bounded organelle;mitochondrion;organelle	Aminobenzoate degradation;Pyruvate metabolism		0.00863054	0.440096	0.0388966	1.41009	P14621	ACYP2	ACYP2_HUMAN
187.611	166.826	89.8086	114.396	61.8	252.383	188.662	143.239	93.5811	93.5086	141.356	152.354	87.2145	70.2981	208.244	156.277	adherens junction assembly;adherens junction organization;anatomical structure development;biological adhesion;biological regulation;cell adhesion;cell junction assembly;cell junction organization;cell migration;cell motility;cell surface receptor linked signaling pathway;cell-cell adhesion;cell-cell junction assembly;cell-cell junction organization;cellular component assembly;cellular component …	alpha-catenin binding;binding;cadherin binding;cell adhesion molecule binding;enzyme binding;identical protein binding;molecular transducer activity;phosphatase binding;protein binding;protein binding transcription factor activity;protein dimerization activity;protein homodimerization activity;protein phosphatase binding;signal transducer activity;structural constituent of cell wall;structural mo…	actin cytoskeleton;adherens junction;anchoring junction;apicolateral plasma membrane;catenin complex;catenin-TCF7L2 complex;cell junction;cell part;cell-cell adherens junction;cell-cell contact zone;cell-cell junction;cell-substrate adherens junction;cell-substrate junction;contractile fiber part;cytoplasm;cytoplasmic part;cytoskeletal part;cytoskeleton;cytosol;cytosolic part;desmosome;extracellu…	Acute myeloid leukemia;Arrhythmogenic right ventricular cardiomyopathy (ARVC);Pathways in cancer	REACT_19195;REACT_263991	0.632785	0.0743644	0.772381	0.112169	P14923	JUP	PLAK_HUMAN
336.605	731.205	1030.22	2569.76	1530.3	339.008	656.225	482.233	2501.62	458.633	609.798	463.248	492.241	351.758	528.053	377	anatomical structure formation involved in morphogenesis;angiogenesis;angiotensin maturation;biological regulation;cell differentiation;cellular developmental process;cellular macromolecule metabolic process;cellular metabolic process;cellular process;cellular protein metabolic process;developmental process;hormone metabolic process;macromolecule metabolic process;metabolic process;peptide hormon…	aminopeptidase activity;binding;catalytic activity;cation binding;exopeptidase activity;hydrolase activity;ion binding;metal ion binding;metallopeptidase activity;peptidase activity;peptidase activity, acting on L-amino acid peptides;receptor activity;transition metal ion binding;viral receptor activity;zinc ion binding	cell part;cytoplasmic part;cytosol;endoplasmic reticulum-Golgi intermediate compartment;external side of plasma membrane;extracellular membrane-bounded organelle;extracellular organelle;extracellular region part;extracellular space;extracellular vesicular exosome;integral to membrane;integral to plasma membrane;intracellular membrane-bounded organelle;intracellular organelle;intracellular organel…	Glutathione metabolism;Hematopoietic cell lineage;Renin-angiotensin system	REACT_147707	2.32862e-06	-0.841419	4.03218e-05	4.39446	P15144	ANPEP	AMPN_HUMAN
11.8039	16.0335	7.5454	15.5096	9.8	11.8575	8.77046	7.78373	12.633	7.28989	9.06007	9.84337	6.28088	3.21159	7.95082	7.1891	activation of immune response;adaptive immune response;adaptive immune response based on somatic recombination of immune receptors built from immunoglobulin superfamily domains;biological regulation;cellular process;complement activation;complement activation, classical pathway;cytokine production;defense response;extracellular sequestering of receptor ligand;fertilization;humoral immune response…	binding;cadherin binding;catalytic activity;cell adhesion molecule binding;endopeptidase activity;enzyme inhibitor activity;enzyme regulator activity;hydrolase activity;peptidase activity;peptidase activity, acting on L-amino acid peptides;protein binding;receptor activity	adherens junction;anchoring junction;basolateral plasma membrane;cell junction;cell part;cell surface;cell-substrate adherens junction;cell-substrate junction;cytoplasmic part;cytoplasmic vesicle part;extracellular membrane-bounded organelle;extracellular organelle;extracellular region part;extracellular vesicular exosome;focal adhesion;Golgi apparatus;inner acrosomal membrane;integral to membran…	Complement and coagulation cascades;Measles	REACT_118707	0.0321558	-0.539225	0.110666	0.955987	P15529	CD46	MCP_HUMAN
82.9397	135.072	76.2821	102.048	111.4	71.7211	157.089	139.749	107.283	102.238	97.9042	75.8723	361.868	117.669	93.7182	106.039	alcohol metabolic process;biological regulation;biosynthetic process;carbohydrate biosynthetic process;carbohydrate catabolic process;carbohydrate metabolic process;catabolic process;cellular biosynthetic process;cellular carbohydrate biosynthetic process;cellular carbohydrate catabolic process;cellular carbohydrate metabolic process;cellular glucan metabolic process;cellular macromolecule biosyn…	adenyl nucleotide binding;adenyl ribonucleotide binding;ATP binding;binding;calmodulin-dependent protein kinase activity;catalytic activity;kinase activity;nucleotide binding;phosphorylase kinase activity;phosphotransferase activity, alcohol group as acceptor;protein kinase activity;protein serine/threonine kinase activity;purine nucleotide binding;purine ribonucleoside triphosphate binding;purin…	cell part;cytoplasmic part;cytosol;intracellular part;macromolecular complex;phosphorylase kinase complex;protein complex	Calcium signaling pathway;Insulin signaling pathway	REACT_1008	0.0236546	0.38905	0.0869537	1.06071	P15735	PHKG2	PHKG2_HUMAN
180.263	193.888	236.668	231.163	417.5	478.58	455.479	599.884	79.1018	211.767	106.41	545.044	304.264	126.144	113.341	354.063	behavior;cognition;learning or memory;memory;multicellular organismal process;neurological system process;response to stimulus;system process	binding;catalytic activity;cation binding;dihydronicotinamide riboside quinone reductase activity;electron carrier activity;ion binding;metal ion binding;NADPH dehydrogenase (quinone) activity;NADPH dehydrogenase activity;oxidoreductase activity;oxidoreductase activity, acting on NADH or NADPH	cell part;cytoplasm;extracellular membrane-bounded organelle;extracellular organelle;extracellular region part;extracellular vesicular exosome;intracellular organelle part;intracellular part;membrane-bounded organelle;membrane-bounded vesicle;nuclear part;nucleoplasm;organelle;organelle part;vesicle			0.000230567	0.727112	0.00206412	2.68526	P16083	NQO2	NQO2_HUMAN
801.256	600.435	760.061	359.982	723.6	1170.84	948.087	812.281	790.241	1177.72	1541.6	1153.5	1958.2	2571.41	569.921	348.243	butyrate catabolic process;butyrate metabolic process;carboxylic acid catabolic process;carboxylic acid metabolic process;catabolic process;cellular catabolic process;cellular component assembly;cellular component organization;cellular component organization or biogenesis;cellular ketone metabolic process;cellular lipid catabolic process;cellular lipid metabolic process;cellular metabolic process…	acyl-CoA dehydrogenase activity;binding;butyryl-CoA dehydrogenase activity;carboxylic acid binding;catalytic activity;coenzyme binding;cofactor binding;fatty acid binding;fatty-acyl-CoA binding;flavin adenine dinucleotide binding;lipid binding;monocarboxylic acid binding;oxidoreductase activity;oxidoreductase activity, acting on the CH-CH group of donors	cell part;cytoplasmic part;intracellular membrane-bounded organelle;intracellular organelle;intracellular organelle lumen;intracellular organelle part;intracellular part;membrane;membrane-bounded organelle;membrane-enclosed lumen;mitochondrial matrix;mitochondrial membrane;mitochondrial part;mitochondrion;nucleus;organelle;organelle lumen;organelle membrane;organelle part	Butanoate metabolism;Fatty acid metabolism;Valine, leucine and isoleucine degradation	REACT_1887;REACT_419	0.0773636	0.271692	0.201605	0.695499	P16219	ACADS	ACADS_HUMAN
17.1195	14.9385	13.9866	10.5703	6.6	6.34044	9.25771	1.9683	16.6172	14.8498	14.7919	159.672	8.16514	4.9958	6.59749	2.65312	actin cytoskeleton organization;actin filament-based process;actomyosin structure organization;adrenal gland development;anatomical structure development;anatomical structure formation involved in morphogenesis;anatomical structure morphogenesis;biological adhesion;biological regulation;calcium ion homeostasis;cardiac myofibril assembly;cation homeostasis;cell activation;cell adhesion;cell chemot…	adenyl nucleotide binding;adenyl ribonucleotide binding;ATP binding;binding;catalytic activity;growth factor binding;growth factor receptor binding;identical protein binding;kinase activity;molecular transducer activity;nucleotide binding;phosphotransferase activity, alcohol group as acceptor;platelet-derived growth factor alpha-receptor activity;platelet-derived growth factor binding;platelet-de…	cell part;cell projection;cytoplasm;external side of plasma membrane;integral to membrane;integral to plasma membrane;intracellular membrane-bounded organelle;intracellular organelle;intracellular part;intrinsic to membrane;intrinsic to plasma membrane;macromolecular complex;membrane;membrane part;membrane-bounded organelle;microvillus;nucleus;organelle;plasma membrane;plasma membrane part;protei…	Calcium signaling pathway;Cytokine-cytokine receptor interaction;Endocytosis;Focal adhesion;Gap junction;Glioma;MAPK signaling pathway;Melanoma;Pathways in cancer;Prostate cancer;Regulation of actin cytoskeleton	REACT_147727;REACT_16888;REACT_17025;REACT_75829	0.000230142	-1.91308	0.00206412	2.68526	P16234	PDGFRA	PGFRA_HUMAN
490.134	87.2847	71.1292	258.132	313.1	136.196	113.334	264.468	356.25	285.206	223.543	131.361	129.924	112.941	790.261	160.471	activation of immune response;activation of innate immune response;anatomical structure development;axon extension;behavior;behavioral interaction between organisms;biological regulation;calcineurin-NFAT signaling pathway;calcium ion-dependent exocytosis;calcium-mediated signaling;cell activation;cell differentiation;cell growth;cell proliferation;cell surface receptor linked signaling pathway;ce…	binding;calcium ion binding;calcium-dependent protein serine/threonine phosphatase activity;calmodulin binding;calmodulin-dependent protein phosphatase activity;catalytic activity;cation binding;drug binding;enzyme binding;hydrolase activity;hydrolase activity, acting on ester bonds;ion binding;metal ion binding;phosphatase activity;phosphatase binding;phosphoprotein phosphatase activity;phosphor…	calcineurin complex;cell part;contractile fiber part;cytoplasmic part;cytosol;intracellular organelle part;intracellular part;macromolecular complex;membrane;membrane part;nuclear part;nucleoplasm;organelle part;plasma membrane;plasma membrane part;protein complex;protein serine/threonine phosphatase complex;T-tubule;Z disc	Alzheimer's disease;Amyotrophic lateral sclerosis (ALS);Apoptosis;Axon guidance;B cell receptor signaling pathway;Calcium signaling pathway;ko05152;Long-term potentiation;MAPK signaling pathway;Natural killer cell mediated cytotoxicity;Oocyte meiosis;Osteoclast differentiation;T cell receptor signaling pathway;VEGF signaling pathway;Wnt signaling pathway	REACT_15334;REACT_163834;REACT_188329;REACT_263982	0.910178	-0.0220829	0.950934	0.0218498	P16298	PPP3CB	PP2BB_HUMAN
4441.93	951.763	377.914	1723.45	3158	1553.82	728.143	2466.1	3672.6	1822.29	2018.08	852.627	2356.32	957.677	5532.59	1718.71	2-oxoglutarate metabolic process;alcohol biosynthetic process;alcohol metabolic process;alditol biosynthetic process;alditol metabolic process;amine biosynthetic process;amine catabolic process;amine metabolic process;amino acid salvage;aspartate biosynthetic process;aspartate catabolic process;aspartate family amino acid biosynthetic process;aspartate family amino acid catabolic process;aspartat…	binding;carbon-carbon lyase activity;carboxylic acid binding;carboxy-lyase activity;catalytic activity;cofactor binding;L-aspartate:2-oxoglutarate aminotransferase activity;L-cysteine:2-oxoglutarate aminotransferase activity;L-phenylalanine aminotransferase activity;L-phenylalanine:2-oxoglutarate aminotransferase activity;lyase activity;phosphatidylserine decarboxylase activity;pyridoxal phosphat…	axon part;axon terminus;cell part;cell projection part;cytoplasm;cytoplasmic part;cytosol;extracellular membrane-bounded organelle;extracellular organelle;extracellular region part;extracellular vesicular exosome;intracellular membrane-bounded organelle;intracellular organelle;intracellular part;lysosome;lytic vacuole;membrane-bounded organelle;membrane-bounded vesicle;neuron projection terminus;…	Alanine, aspartate and glutamate metabolism;Arginine and proline metabolism;Cysteine and methionine metabolism;Phenylalanine metabolism;Phenylalanine, tyrosine and tryptophan biosynthesis;Tyrosine metabolism	REACT_1520;REACT_238;REACT_75881	0.0496971	0.289763	0.14966	0.824894	P17174	GOT1	AATC_HUMAN
16.416	17.5977	26.5929	22.8199	13.5	19.7624	17.346	19.8619	19.6297	17.3697	20.6163	20.4707	27.277	19.0911	14.21	19.0854	biological regulation;cell activation;cell surface receptor linked signaling pathway;cellular process;cellular response to chemical stimulus;cellular response to cytokine stimulus;cellular response to organic substance;cellular response to stimulus;cellular response to type I interferon;cytokine biosynthetic process;cytokine metabolic process;cytokine-mediated signaling pathway;defense response;d…	binding;cytokine binding;cytokine receptor activity;interferon binding;interferon receptor activity;molecular transducer activity;protein binding;receptor activity;signal transducer activity;signaling receptor activity;transmembrane signaling receptor activity;type I interferon binding;type I interferon receptor activity	cell part;integral to membrane;integral to plasma membrane;intrinsic to membrane;intrinsic to plasma membrane;membrane;membrane part;plasma membrane;plasma membrane part	Cytokine-cytokine receptor interaction;Hepatitis C;Jak-STAT signaling pathway;Measles;Natural killer cell mediated cytotoxicity;Osteoclast differentiation;Toll-like receptor signaling pathway	REACT_25162;REACT_25216	0.389846	-0.185412	0.586328	0.231859	P17181	IFNAR1	INAR1_HUMAN
228.026	536.222	387.3	499.173	474	205.2	1000.32	281.467	564.305	597.591	246.656	274.308	263.438	346.316	482.801	216.871	aging;anatomical structure development;anatomical structure morphogenesis;artery morphogenesis;biological adhesion;biological regulation;blood vessel morphogenesis;BMP signaling pathway;bone development;branching morphogenesis of a tube;cell adhesion;cell aging;cell chemotaxis;cell differentiation;cell migration;cell migration involved in endocardial cushion formation;cell migration involved in h…	activin binding;binding;carbohydrate binding;catalytic activity;cytokine binding;cytokine receptor binding;galactose binding;glycosaminoglycan binding;growth factor binding;identical protein binding;kinase activity;molecular transducer activity;monosaccharide binding;pattern binding;phosphotransferase activity, alcohol group as acceptor;polysaccharide binding;protein binding;protein complex bindi…	adherens junction;anchoring junction;blood microparticle;cell junction;cell part;cell surface;cell-substrate adherens junction;cell-substrate junction;cytoplasm;endothelial microparticle;external side of plasma membrane;extracellular region part;extracellular space;focal adhesion;intracellular organelle part;intracellular part;macromolecular complex;membrane part;nuclear part;nucleoplasm;organell…			0.198947	-0.177842	0.372262	0.429151	P17813	ENG	EGLN_HUMAN
3284.76	4667.07	2054.92	1978.32	2463.8	2122.81	2400.67	1976.8	1575.43	2216.94	1719.38	1761.96	2493.15	1927.49	1379.81	2407.32	biological regulation;biosynthetic process;cell growth;cellular biosynthetic process;cellular macromolecule biosynthetic process;cellular macromolecule metabolic process;cellular metabolic process;cellular nitrogen compound metabolic process;cellular process;cellular response to stimulus;chordate embryonic development;circadian rhythm;developmental process;embryo development;embryo development en…	adenyl nucleotide binding;adenyl ribonucleotide binding;androgen receptor binding;ATP binding;ATPase activity;ATPase activity, coupled;ATP-dependent helicase activity;ATP-dependent RNA helicase activity;binding;catalytic activity;estrogen receptor binding;helicase activity;hormone receptor binding;hydrolase activity;hydrolase activity, acting on acid anhydrides;hydrolase activity, acting on acid …	catalytic step 2 spliceosome;cell part;cytoplasm;extracellular membrane-bounded organelle;extracellular organelle;extracellular region part;extracellular vesicular exosome;intracellular membrane-bounded organelle;intracellular non-membrane-bounded organelle;intracellular organelle;intracellular organelle part;intracellular part;macromolecular complex;membrane;membrane-bounded organelle;membrane-b…	Spliceosome		0.107262	-0.112787	0.250489	0.601212	P17844	DDX5	DDX5_HUMAN
159.079	1057.66	318.747	1303.3	449.4	94.6126	300.145	202.466	556.239	408.414	53.0661	202.965	174.339	108.391	223.046	204.889	aging;biological regulation;cellular macromolecule metabolic process;cellular metabolic process;cellular process;cellular protein metabolic process;cellular response to chemical stimulus;cellular response to endogenous stimulus;cellular response to hormone stimulus;cellular response to organic substance;cellular response to stimulus;developmental process;female pregnancy;macromolecule metabolic p…	binding;growth factor binding;insulin-like growth factor binding;insulin-like growth factor I binding;insulin-like growth factor II binding;protein binding	apical plasma membrane;cell part;cytoplasmic part;cytoplasmic vesicle;extracellular membrane-bounded organelle;extracellular organelle;extracellular region;extracellular region part;extracellular space;extracellular vesicular exosome;intracellular organelle;intracellular part;membrane part;membrane-bounded organelle;membrane-bounded vesicle;organelle;plasma membrane part;vesicle		REACT_15428	7.68995e-05	-0.814607	0.000836361	3.07761	P18065	IGFBP2	IBP2_HUMAN
1394.97	470.915	699.513	728.558	1004.7	691.602	939.414	803.603	868.274	1098.07	1028.04	621.787	795.159	720.02	1056.36	1205.2	alcohol biosynthetic process;alcohol catabolic process;alcohol metabolic process;biological regulation;biosynthetic process;carbohydrate biosynthetic process;carbohydrate catabolic process;carbohydrate metabolic process;catabolic process;cellular biosynthetic process;cellular carbohydrate biosynthetic process;cellular carbohydrate catabolic process;cellular carbohydrate metabolic process;cellular…	binding;bisphosphoglycerate 2-phosphatase activity;bisphosphoglycerate mutase activity;bisphosphoglycerate phosphatase activity;catalytic activity;enzyme binding;hydrolase activity;hydrolase activity, acting on ester bonds;intramolecular transferase activity;intramolecular transferase activity, phosphotransferases;isomerase activity;kinase binding;phosphatase activity;phosphoglycerate mutase acti…	cell part;cytoplasm;cytoplasmic part;cytosol;extracellular membrane-bounded organelle;extracellular organelle;extracellular region part;extracellular vesicular exosome;intracellular part;membrane;membrane-bounded organelle;membrane-bounded vesicle;organelle;vesicle	Glycolysis / Gluconeogenesis;Methane metabolism	REACT_1383;REACT_1520	0.381997	0.104752	0.577162	0.238702	P18669	PGAM1	PGAM1_HUMAN
1649.26	1211.43	2167.55	1847.62	1768	1805.96	1951.52	2804.2	1515.76	2028.84	1258.24	1948.38	3500.69	2008.22	1390.46	2394.14	activation of immune response;activation of MAPKK activity;activation of phospholipase C activity;activation of protein kinase activity;antigen receptor-mediated signaling pathway;axon guidance;biological regulation;blood coagulation;calcium-mediated signaling;catabolic process;cell migration;cell motility;cell surface receptor linked signaling pathway;cellular catabolic process;cellular componen…	binding;calcium ion binding;catalytic activity;cation binding;cytokine receptor binding;enzyme binding;hydrolase activity;hydrolase activity, acting on ester bonds;ion binding;kinase binding;lipase activity;metal ion binding;molecular transducer activity;neurotrophin receptor binding;neurotrophin TRK receptor binding;neurotrophin TRKA receptor binding;phosphatidylinositol phospholipase C activity…	cell junction;cell part;cell projection;cell-cell junction;cytoplasm;cytoplasmic part;cytosol;intracellular organelle part;intracellular part;lamellipodium;macromolecular complex;membrane;nuclear part;organelle part;plasma membrane;protein complex;ruffle;signalosome	Calcium signaling pathway;Epithelial cell signaling in Helicobacter pylori infection;ErbB signaling pathway;Fc epsilon RI signaling pathway;Fc gamma R-mediated phagocytosis;Glioma;Inositol phosphate metabolism;Leukocyte transendothelial migration;Natural killer cell mediated cytotoxicity;Neurotrophin signaling pathway;Non-small cell lung cancer;Pathways in cancer;Phosphatidylinositol signaling sy…	REACT_110235;REACT_111064;REACT_115720;REACT_115831;REACT_115852;REACT_118700;REACT_12076;REACT_12079;REACT_121141;REACT_12478;REACT_12519;REACT_12623;REACT_147814;REACT_150312;REACT_160158;REACT_163701;REACT_163834;REACT_17025;REACT_22228;REACT_264273;REACT_267817;REACT_355146;REACT_355202;REACT_355216;REACT_355221;REACT_355313;REACT_355511;REACT_355514	1.36737e-06	0.337673	2.53444e-05	4.59612	P19174	PLCG1	PLCG1_HUMAN
15551.2	2371.08	2709.81	7818.64	10090.2	4839.08	3343.69	12121.8	12406.1	9111.55	6049.54	3322.18	7690.94	4182.29	20287.8	5352.97	alcohol catabolic process;alcohol metabolic process;biological regulation;carbohydrate catabolic process;carbohydrate homeostasis;carbohydrate metabolic process;carbohydrate phosphorylation;carbohydrate transport;catabolic process;cellular carbohydrate catabolic process;cellular carbohydrate metabolic process;cellular chemical homeostasis;cellular glucose homeostasis;cellular homeostasis;cellular…	adenyl nucleotide binding;adenyl ribonucleotide binding;ATP binding;binding;carbohydrate kinase activity;catalytic activity;fructokinase activity;glucokinase activity;hexokinase activity;kinase activity;mannokinase activity;nucleotide binding;phosphotransferase activity, alcohol group as acceptor;purine nucleotide binding;purine ribonucleoside triphosphate binding;purine ribonucleotide binding;ri…	cell part;cytoplasmic part;cytosol;intracellular membrane-bounded organelle;intracellular organelle;intracellular organelle part;intracellular part;membrane;membrane part;membrane raft;membrane-bounded organelle;mitochondrial membrane;mitochondrial outer membrane;mitochondrial part;mitochondrion;organelle;organelle membrane;organelle outer membrane;organelle part;outer membrane	Amino sugar and nucleotide sugar metabolism;Butirosin and neomycin biosynthesis;Carbohydrate digestion and absorption;Fructose and mannose metabolism;Galactose metabolism;Glycolysis / Gluconeogenesis;Insulin signaling pathway;Starch and sucrose metabolism;Streptomycin biosynthesis;Type II diabetes mellitus	REACT_1383;REACT_212	0.0039554	0.215435	0.0203332	1.69179	P19367	HK1	HXK1_HUMAN
25.6402	15.6424	45.2724	44.158	24.4	55.2524	30.6966	46.434	32.1655	75.5089	60.1847	62.0219	31.1352	102.682	32.3954	60.4227	alkene biosynthetic process;amine biosynthetic process;amine catabolic process;amine metabolic process;arachidonic acid metabolic process;biological regulation;biosynthetic process;carboxylic acid biosynthetic process;carboxylic acid catabolic process;carboxylic acid metabolic process;catabolic process;cellular alkene metabolic process;cellular amine metabolic process;cellular amino acid biosynth…	catalytic activity;gamma-glutamyltransferase activity;transferase activity;transferase activity, transferring acyl groups;transferase activity, transferring amino-acyl groups	anchored to external side of plasma membrane;anchored to membrane;anchored to plasma membrane;cell part;extracellular membrane-bounded organelle;extracellular organelle;extracellular region part;extracellular space;extracellular vesicular exosome;integral to membrane;intrinsic to external side of plasma membrane;intrinsic to membrane;intrinsic to plasma membrane;membrane;membrane part;membrane-bo…	Arachidonic acid metabolism;Cyanoamino acid metabolism;Glutathione metabolism;Taurine and hypotaurine metabolism	REACT_150420;REACT_264461;REACT_268129;REACT_6960	0.712165	0.0727464	0.821392	0.0854494	P19440	GGT1	GGT1_HUMAN
16.885	12.1229	23.4643	10.2739	10.3	23.3032	19.8797	7.69426	17.8805	28.2596	16.0862	19.3383	11.0364	24.8898	14.0408	15.3196	anatomical structure development;autophagy;biological regulation;catabolic process;cellular catabolic process;cellular component organization;cellular component organization at cellular level;cellular component organization or biogenesis;cellular component organization or biogenesis at cellular level;cellular metabolic process;cellular process;developmental process;embryonic organ development;emb…	binding;core promoter proximal region DNA binding;core promoter proximal region sequence-specific DNA binding;DNA binding;nucleic acid binding;nucleic acid binding transcription factor activity;regulatory region DNA binding;regulatory region nucleic acid binding;RNA polymerase II core promoter proximal region sequence-specific DNA binding;RNA polymerase II core promoter proximal region sequence-s…	cell part;cytoplasm;intracellular membrane-bounded organelle;intracellular organelle;intracellular part;membrane-bounded organelle;nucleus;organelle			0.394984	-0.229774	0.590251	0.228963	P19484	TFEB	TFEB_HUMAN
1085.17	2477.92	1308.85	5082.42	2679.1	253.618	3806.87	606.684	1568.53	739.879	1683.42	823.01	149.036	422.591	763.786	511.025	acute inflammatory response;acute-phase response;biological regulation;defense response;establishment of localization;inflammatory response;regulation of biological process;regulation of immune system process;response to stimulus;response to stress;response to wounding;transport		blood microparticle;extracellular membrane-bounded organelle;extracellular organelle;extracellular region part;extracellular space;extracellular vesicular exosome;membrane-bounded organelle;membrane-bounded vesicle;organelle;vesicle			3.85378e-06	-1.19126	6.33947e-05	4.19795	P19652	ORM2	A1AG2_HUMAN
244.832	853.998	655.529	411.944	463	419.622	501.378	407.527	335.26	474.293	441.355	418.387	532.17	403.233	242.162	366.302	activation of immune response;activation of innate immune response;antigen receptor-mediated signaling pathway;apoptosis;biological regulation;biosynthetic process;cell death;cell surface receptor linked signaling pathway;cellular biosynthetic process;cellular macromolecule biosynthetic process;cellular macromolecule metabolic process;cellular metabolic process;cellular nitrogen compound metaboli…	binding;chromatin binding;DNA binding;double-stranded DNA binding;enhancer binding;enhancer sequence-specific DNA binding;identical protein binding;nucleic acid binding;nucleic acid binding transcription factor activity;protein binding;protein dimerization activity;protein heterodimerization activity;regulatory region DNA binding;regulatory region nucleic acid binding;RNA polymerase II distal enh…	cell part;cytoplasm;cytoplasmic part;cytosol;I-kappaB/NF-kappaB complex;intracellular membrane-bounded organelle;intracellular organelle;intracellular organelle part;intracellular part;macromolecular complex;membrane-bounded organelle;mitochondrion;nuclear part;nucleoplasm;nucleus;organelle;organelle part;protein complex	Acute myeloid leukemia;Adipocytokine signaling pathway;Amoebiasis;Apoptosis;B cell receptor signaling pathway;Chagas disease (American trypanosomiasis);Chemokine signaling pathway;Chronic myeloid leukemia;Cytosolic DNA-sensing pathway;Epithelial cell signaling in Helicobacter pylori infection;Hepatitis C;ko05152;Leishmaniasis;MAPK signaling pathway;Measles;Neurotrophin signaling pathway;NOD-like …	REACT_118563;REACT_118656;REACT_12555;REACT_13443;REACT_13696;REACT_163773;REACT_163994;REACT_169168;REACT_188323;REACT_21281;REACT_22442;REACT_23950;REACT_24969;REACT_27161;REACT_355196;REACT_355226;REACT_355503;REACT_355550	0.0168632	-0.173682	0.0666424	1.17625	P19838	NFKB1	NFKB1_HUMAN
1989.38	419.217	1146.62	1371.47	1758.1	1270.89	733.795	1853.42	1893.78	1489.48	1031.46	1113.26	1741.42	758.916	3492.02	1196.73	biological regulation;blood coagulation;cellular process;coagulation;establishment of localization;hemostasis;ion transmembrane transport;ion transport;multicellular organismal process;regulation of biological quality;regulation of body fluid levels;transmembrane transport;transport	active transmembrane transporter activity;adenyl nucleotide binding;adenyl ribonucleotide binding;ATP binding;ATPase activity;ATPase activity, coupled;ATPase activity, coupled to movement of substances;ATPase activity, coupled to transmembrane movement of ions;ATPase activity, coupled to transmembrane movement of ions, phosphorylative mechanism;ATPase activity, coupled to transmembrane movement o…	cell part;extracellular membrane-bounded organelle;extracellular organelle;extracellular region part;extracellular vesicular exosome;integral to membrane;integral to plasma membrane;intracellular membrane-bounded organelle;intracellular organelle;intracellular part;intrinsic to membrane;intrinsic to plasma membrane;membrane;membrane part;membrane-bounded organelle;membrane-bounded vesicle;nucleus…	Calcium signaling pathway;Pancreatic secretion;Salivary secretion	REACT_23765;REACT_25149	0.0379116	0.212378	0.124109	0.906198	P20020	ATP2B1	AT2B1_HUMAN
12.1165	2.03352	28.9854	28.2532	18.8	17.6215	26.6037	8.41001	7.19107	14.4898	12.5732	9.75626	5.74252	7.76133	9.47332	13.5224	anatomical structure development;astrocyte development;axon ensheathment;biological regulation;cell development;cell differentiation;cell division;cell migration;cell motility;cellular component movement;cellular developmental process;cellular process;cellular response to chemical stimulus;cellular response to organic substance;cellular response to stimulus;cerebral cortex cell migration;cerebral…	binding;DNA binding;identical protein binding;nucleic acid binding;nucleic acid binding transcription factor activity;protein binding;protein binding transcription factor activity;RNA polymerase II transcription coactivator activity;RNA polymerase II transcription cofactor activity;RNA polymerase II transcription factor binding transcription factor activity;RNA polymerase II transcription factor …	cell part;intracellular membrane-bounded organelle;intracellular organelle;intracellular organelle part;intracellular part;macromolecular complex;membrane-bounded organelle;nuclear part;nucleoplasm part;nucleus;organelle;organelle part;protein complex;transcription factor complex			0.859863	0.0893084	0.921482	0.035513	P20265	POU3F2	PO3F2_HUMAN
2441.84	1141.43	1406.85	176.237	873	2405.5	1390.31	294.619	2296.09	3585.91	944.004	6514.48	502.381	7859.82	600.118	795.594	apoptosis;biological regulation;cell death;cell surface receptor linked signaling pathway;cellular process;cellular response to chemical stimulus;cellular response to cytokine stimulus;cellular response to organic substance;cellular response to stimulus;cellular response to type I interferon;cytokine-mediated signaling pathway;death;defense response;defense response to virus;immune effector proce…	binding;catalytic activity;GTP binding;GTPase activity;guanyl nucleotide binding;guanyl ribonucleotide binding;hydrolase activity;hydrolase activity, acting on acid anhydrides;hydrolase activity, acting on acid anhydrides, in phosphorus-containing anhydrides;nucleoside-triphosphatase activity;nucleotide binding;purine nucleotide binding;purine ribonucleoside triphosphate binding;purine ribonucleo…	cell part;cytoplasm;cytoplasmic part;cytosol;endoplasmic reticulum membrane;endoplasmic reticulum part;intracellular organelle part;intracellular part;membrane;membrane part;nuclear membrane;nuclear part;organelle membrane;organelle part;perinuclear region of cytoplasm	Measles	REACT_115831;REACT_25162	0.00202183	-0.536814	0.0120942	1.91742	P20591	MX1	MX1_HUMAN
516.087	811.685	565.261	1050.61	913.9	367.581	662.17	719.592	898.301	828.617	492.202	458.98	572.188	463.093	632.175	539.439	biological regulation;cellular component organization;cellular component organization or biogenesis;cellular membrane organization;cellular process;cellular response to stimulus;endocytosis;endosome to lysosome transport;endosome transport;establishment of localization;establishment of localization in cell;intracellular transport;lysosomal transport;membrane invagination;membrane organization;rec…	binding;carbohydrate binding;carbohydrate transmembrane transporter activity;hexose transmembrane transporter activity;mannose binding;mannose transmembrane transporter activity;molecular transducer activity;monosaccharide binding;monosaccharide transmembrane transporter activity;receptor activity;signal transducer activity;signaling receptor activity;substrate-specific transmembrane transporter …	cell part;cytoplasmic part;endosome;integral to membrane;integral to plasma membrane;intracellular membrane-bounded organelle;intracellular organelle;intracellular organelle part;intracellular part;intrinsic to membrane;intrinsic to plasma membrane;late endosome;lysosomal membrane;membrane;membrane part;membrane-bounded organelle;organelle;organelle membrane;organelle part;perinuclear region of c…	Lysosome;Phagosome	REACT_19287	0.0945122	-0.135655	0.229589	0.639049	P20645	M6PR	MPRD_HUMAN
903.035	495.552	351.689	784.176	793.7	564.958	304.822	650.702	1008.69	536.752	533.527	324.047	408.706	318.75	969.069	903.088	biosynthetic process;cellular biosynthetic process;cellular macromolecule metabolic process;cellular metabolic process;cellular nitrogen compound metabolic process;cellular process;electron transport chain;gene expression;generation of precursor metabolites and energy;macromolecule metabolic process;metabolic process;nitrogen compound metabolic process;nucleic acid metabolic process;nucleobase-co…	binding;catalytic activity;cation binding;cation transmembrane transporter activity;cytochrome-c oxidase activity;electron carrier activity;heme-copper terminal oxidase activity;hydrogen ion transmembrane transporter activity;inorganic cation transmembrane transporter activity;ion binding;ion transmembrane transporter activity;metal ion binding;monovalent inorganic cation transmembrane transporte…	cell part;cytoplasmic part;extracellular membrane-bounded organelle;extracellular organelle;extracellular region part;extracellular vesicular exosome;intracellular organelle part;intracellular part;membrane;membrane-bounded organelle;membrane-bounded vesicle;mitochondrial inner membrane;mitochondrial membrane;mitochondrial part;organelle;organelle inner membrane;organelle membrane;organelle part;…	Alzheimer's disease;Cardiac muscle contraction;Huntington's disease;Oxidative phosphorylation;Parkinson's disease	REACT_22393;REACT_355377	0.7208	0.0530531	0.826576	0.0827173	P20674	COX5A	COX5A_HUMAN
3559.37	889.976	1185.18	1208.17	1844.1	5049.46	1997.33	2644.41	2835.71	3558.46	2842.27	2045.94	4200.47	6945.41	1950.32	3017.97	amine metabolic process;anatomical structure development;benzene-containing compound metabolic process;carboxylic acid metabolic process;catabolic process;cell development;cellular amine metabolic process;cellular amino acid metabolic process;cellular aromatic compound metabolic process;cellular catabolic process;cellular detoxification of nitrogen compound;cellular developmental process;cellular…	amine binding;amino acid binding;binding;carboxylic acid binding;catalytic activity;enzyme binding;glutathione binding;glutathione transferase activity;identical protein binding;modified amino acid binding;peptide binding;protein binding;protein dimerization activity;protein homodimerization activity;transferase activity;transferase activity, transferring alkyl or aryl (other than methyl) groups	cell part;cell projection part;cytoplasm;cytoplasmic part;cytosol;extracellular membrane-bounded organelle;extracellular organelle;extracellular region part;extracellular vesicular exosome;flagellar fibrous sheath;flagellum part;intracellular membrane-bounded organelle;intracellular organelle;intracellular organelle part;intracellular part;membrane-bounded organelle;membrane-bounded vesicle;micro…	Drug metabolism - cytochrome P450;Glutathione metabolism;Metabolism of xenobiotics by cytochrome P450	REACT_6926	4.31358e-09	0.586143	1.7202e-07	6.76442	P21266	GSTM3	GSTM3_HUMAN
22.2006	8.99439	23.2803	40.2065	28.7	15.7276	12.9608	27.1089	35.5667	18.6297	13.0354	19.1641	8.79323	6.60159	46.8591	15.662	aging;axonal fasciculation;behavior;biological regulation;cAMP-mediated signaling;carbohydrate homeostasis;cell recognition;cell surface receptor linked signaling pathway;cellular chemical homeostasis;cellular homeostasis;cellular ion homeostasis;cellular process;cellular response to stimulus;chemical homeostasis;cognition;cyclic-nucleotide-mediated signaling;developmental process;gamete generati…	binding;cannabinoid receptor activity;drug binding;G-protein coupled receptor activity;molecular transducer activity;receptor activity;signal transducer activity;signaling receptor activity;transmembrane signaling receptor activity	axon;cell part;cell projection;cell projection part;growth cone;integral to membrane;integral to plasma membrane;intracellular membrane-bounded organelle;intracellular organelle;intracellular part;intrinsic to membrane;intrinsic to plasma membrane;membrane;membrane part;membrane-bounded organelle;neuron projection;organelle;plasma membrane;plasma membrane part;site of polarized growth	Neuroactive ligand-receptor interaction	REACT_14828;REACT_19231	0.507559	-0.274375	0.680191	0.167369	P21554	CNR1	CNR1_HUMAN
92.0076	182.547	203.91	329.358	196.4	70.3213	239.239	192.088	285.602	114.568	118.151	85.8899	194.528	133.459	191.496	34.405	biological regulation;cellular component organization;cellular component organization or biogenesis;cellular membrane organization;cellular process;cellular response to chemical stimulus;cellular response to organic cyclic compound;cellular response to organic substance;cellular response to stimulus;cholesterol transport;endocytosis;establishment of localization;establishment of protein localizat…	binding;cargo receptor activity;lipoprotein particle binding;low-density lipoprotein particle binding;protein-lipid complex binding;receptor activity;scavenger receptor activity	cell part;collagen;cytoplasmic part;cytoplasmic vesicle membrane;cytoplasmic vesicle part;cytosol;endocytic vesicle membrane;extracellular matrix part;extracellular region part;integral to membrane;integral to plasma membrane;intracellular organelle part;intracellular part;intrinsic to membrane;intrinsic to plasma membrane;low-density lipoprotein particle;macromolecular complex;membrane;membrane …	Phagosome	REACT_163699	0.492929	-0.240834	0.668942	0.174612	P21757	MSR1	MSRE_HUMAN
2137.28	363.53	718.193	417.97	1030.9	875.228	289.523	479.997	2176.27	461.063	1844.09	637.554	1511.9	953.93	1716.87	485.35	anatomical structure development;anatomical structure formation involved in morphogenesis;biological adhesion;biological regulation;blood coagulation;brain development;cell activation;cell adhesion;cell development;cell junction assembly;cell junction organization;cell-cell junction assembly;cell-cell junction organization;cellular component assembly;cellular component assembly at cellular level;…		adherens junction;anchoring junction;apical plasma membrane;cell junction;cell part;cell-substrate adherens junction;cell-substrate junction;clathrin coated vesicle membrane;clathrin-coated endocytic vesicle membrane;coated vesicle membrane;cytoplasmic part;cytoplasmic vesicle membrane;cytoplasmic vesicle part;endocytic vesicle membrane;external side of plasma membrane;extracellular membrane-boun…	Hematopoietic cell lineage	REACT_164006;REACT_268571;REACT_318	0.586115	-0.132187	0.73882	0.131462	P21926	CD9	CD9_HUMAN
148.76	106.29	181.09	99.8742	116.5	282.191	103.881	135.455	131.48	164.788	313.035	242.164	137.82	176.191	124.591	187.259	amine catabolic process;amine metabolic process;branched chain family amino acid catabolic process;branched chain family amino acid metabolic process;carboxylic acid catabolic process;carboxylic acid metabolic process;catabolic process;cellular amine metabolic process;cellular amino acid catabolic process;cellular amino acid metabolic process;cellular catabolic process;cellular ketone metabolic p…	3-methyl-2-oxobutanoate dehydrogenase (2-methylpropanoyl-transferring) activity;alpha-ketoacid dehydrogenase activity;carbon-carbon lyase activity;carboxy-lyase activity;catalytic activity;lyase activity;oxidoreductase activity;oxidoreductase activity, acting on the aldehyde or oxo group of donors;oxidoreductase activity, acting on the aldehyde or oxo group of donors, disulfide as acceptor	cell part;cytoplasmic part;dihydrolipoyl dehydrogenase complex;intracellular membrane-bounded organelle;intracellular organelle;intracellular organelle lumen;intracellular organelle part;intracellular part;macromolecular complex;membrane-bounded organelle;membrane-enclosed lumen;mitochondrial alpha-ketoglutarate dehydrogenase complex;mitochondrial matrix;mitochondrial part;mitochondrial tricarbox…	Valine, leucine and isoleucine degradation	REACT_197	0.330774	-0.0998692	0.524456	0.280291	P21953	BCKDHB	ODBB_HUMAN
851.676	978.434	1100.52	863.107	924.4	1226.83	1004.7	1049.37	744.179	1088.35	1038.21	1110.82	1257.7	1033.15	838.304	1078.62	biological regulation;establishment of localization;lipid transport;modulation of growth of symbiont involved in interaction with host;organic substance transport;positive regulation of biological process;positive regulation of growth;positive regulation of growth of symbiont in host;positive regulation of growth of symbiont involved in interaction with host;positive regulation of multi-organism …	binding;lipid binding;oxysterol binding;protein binding;protein domain specific binding;steroid binding;sterol binding	cell junction;cell part;cytoplasm;cytoplasmic part;Golgi apparatus;Golgi apparatus part;Golgi membrane;intracellular membrane-bounded organelle;intracellular non-membrane-bounded organelle;intracellular organelle;intracellular organelle part;intracellular part;membrane;membrane-bounded organelle;non-membrane-bounded organelle;nuclear part;nucleolus;nucleoplasm;nucleus;organelle;organelle membrane…		REACT_115810	0.000967402	0.134599	0.00688163	2.16231	P22059	OSBP	OSBP1_HUMAN
26.7346	49.8211	42.972	35.0696	21.8	40.3483	22.8032	16.1043	18.172	33.2095	40.1232	42.945	25.303	30.064	13.8716	31.4951	alcohol metabolic process;biological regulation;biosynthetic process;carbohydrate homeostasis;carbohydrate metabolic process;carbon catabolite activation of transcription;carbon catabolite activation of transcription from RNA polymerase II promoter;carbon catabolite regulation of transcription;carbon catabolite regulation of transcription from RNA polymerase II promoter;cell communication;cellula…	bHLH transcription factor binding;binding;DNA binding;double-stranded DNA binding;enzyme binding;histone deacetylase binding;identical protein binding;kinase binding;nucleic acid binding;nucleic acid binding transcription factor activity;protein binding;protein dimerization activity;protein heterodimerization activity;protein homodimerization activity;protein kinase binding;sequence-specific dist…	cell part;intracellular membrane-bounded organelle;intracellular organelle;intracellular organelle part;intracellular part;macromolecular complex;membrane-bounded organelle;nuclear part;nucleoplasm;nucleoplasm part;nucleus;organelle;organelle part;protein complex;transcription factor complex			0.00245969	-0.539059	0.0138331	1.85908	P22415	USF1	USF1_HUMAN
461.758	298.614	407.451	459.263	364.1	677.933	1345.88	1546.46	430.784	655.91	931.061	545.218	693.499	1307.65	479.587	1015.2	alcohol metabolic process;biological regulation;biosynthetic process;C21-steroid hormone biosynthetic process;C21-steroid hormone metabolic process;cellular biosynthetic process;cellular hormone metabolic process;cellular ketone metabolic process;cellular metabolic process;cellular process;cholesterol metabolic process;coenzyme biosynthetic process;coenzyme metabolic process;cofactor biosynthetic…	catalytic activity;ferredoxin-NADP+ reductase activity;NADPH-adrenodoxin reductase activity;oxidoreductase activity;oxidoreductase activity, acting on iron-sulfur proteins as donors;oxidoreductase activity, acting on iron-sulfur proteins as donors, NAD or NADP as acceptor	cell part;cytoplasmic part;intracellular membrane-bounded organelle;intracellular organelle;intracellular organelle lumen;intracellular organelle part;intracellular part;membrane-bounded organelle;membrane-enclosed lumen;mitochondrial matrix;mitochondrial part;mitochondrion;organelle;organelle lumen;organelle part		REACT_11038;REACT_13812;REACT_150128;REACT_268767	4.99111e-13	0.659656	5.97119e-11	10.2239	P22570	FDXR	ADRO_HUMAN
4437	5570.03	3715.37	2972.91	2886.5	4534.73	2669.63	2252.99	1988.23	3586.72	3188.31	3155.54	2238.06	2557.76	1590.08	5328.75	biological regulation;cellular macromolecule metabolic process;cellular metabolic process;cellular nitrogen compound metabolic process;cellular process;establishment of localization;establishment of RNA localization;gene expression;macromolecule metabolic process;metabolic process;mRNA metabolic process;mRNA processing;negative regulation of biological process;negative regulation of biosynthetic …	binding;DNA binding;nucleic acid binding;nucleotide binding;RNA binding;sequence-specific DNA binding;single-stranded DNA binding;single-stranded telomeric DNA binding;structure-specific DNA binding;telomeric DNA binding	catalytic step 2 spliceosome;cell part;cytoplasm;intracellular membrane-bounded organelle;intracellular organelle;intracellular organelle part;intracellular part;macromolecular complex;membrane;membrane-bounded organelle;nuclear part;nucleoplasm;nucleus;organelle;organelle part;ribonucleoprotein complex;spliceosomal complex		REACT_125;REACT_467	0.000745474	-0.312655	0.00560596	2.25135	P22626	HNRNPA2B1	ROA2_HUMAN
383.977	189.273	219.645	217.135	278	299.236	171.804	280.662	351.294	279.176	394.298	344.518	360.433	312.951	371.997	206.259	activation of immune response;activation of innate immune response;activation of phospholipase C activity;activation of protein kinase A activity;activation of protein kinase activity;acylglycerol catabolic process;acylglycerol metabolic process;alcohol biosynthetic process;alcohol metabolic process;anatomical structure formation involved in morphogenesis;biological regulation;biosynthetic proces…	adenyl nucleotide binding;adenyl ribonucleotide binding;ATP binding;binding;cAMP-dependent protein kinase activity;catalytic activity;cation binding;cyclic nucleotide-dependent protein kinase activity;enzyme binding;ion binding;kinase activity;magnesium ion binding;metal ion binding;nucleotide binding;phosphotransferase activity, alcohol group as acceptor;protein binding;protein kinase activity;p…	cAMP-dependent protein kinase complex;cell part;centrosome;cytoplasmic part;cytoskeletal part;cytosol;extracellular membrane-bounded organelle;extracellular organelle;extracellular region part;extracellular vesicular exosome;intracellular non-membrane-bounded organelle;intracellular organelle;intracellular organelle part;intracellular part;macromolecular complex;membrane;membrane-bounded organell…	Amoebiasis;Apoptosis;Bile secretion;Calcium signaling pathway;Chemokine signaling pathway;Dilated cardiomyopathy;Endocrine and other factor-regulated calcium reabsorption;Gap junction;Gastric acid secretion;GnRH signaling pathway;Hedgehog signaling pathway;Insulin signaling pathway;Long-term potentiation;MAPK signaling pathway;Meiosis - yeast;Melanogenesis;Olfactory transduction;Oocyte meiosis;Pr…	REACT_1520;REACT_1525;REACT_15334;REACT_15497;REACT_15530;REACT_18274;REACT_18325;REACT_1946;REACT_20625;REACT_23898;REACT_24023;REACT_24970;REACT_264464;REACT_267700;REACT_268156;REACT_268323;REACT_268366;REACT_355503;REACT_494	0.415247	-0.080281	0.611943	0.213289	P22694	PRKACB	KAPCB_HUMAN
473.64	22.6815	96.5259	999.829	296.3	374.91	158.745	449.756	478.498	237.326	740.152	841.651	228.265	3589.13	967.801	370.153	anatomical structure development;anion transport;bicarbonate transport;cellular metabolic process;cellular process;developmental process;establishment of localization;inorganic anion transport;ion transport;metabolic process;one-carbon metabolic process;organ development;organic anion transport;response to chemical stimulus;response to drug;response to endogenous stimulus;response to hormone stim…	binding;carbonate dehydratase activity;carbon-oxygen lyase activity;catalytic activity;cation binding;hydro-lyase activity;ion binding;lyase activity;metal ion binding;transition metal ion binding;zinc ion binding	anchored to external side of plasma membrane;anchored to membrane;anchored to plasma membrane;apical plasma membrane;brush border membrane;cell part;cell projection membrane;cell projection part;cell surface;cytoplasmic part;cytoplasmic vesicle membrane;cytoplasmic vesicle part;endoplasmic reticulum;endoplasmic reticulum-Golgi intermediate compartment;extracellular membrane-bounded organelle;extr…	Nitrogen metabolism	REACT_121123;REACT_121329;REACT_121380	0.106895	0.510756	0.250489	0.601212	P22748	CA4	CAH4_HUMAN
213.017	186.067	250.93	194.315	185.5	266.216	196.068	214.902	148.68	265.766	225.485	230.927	234.456	181.187	205.368	279.348	cell cycle;cell cycle process;cellular component organization;cellular component organization at cellular level;cellular component organization or biogenesis;cellular component organization or biogenesis at cellular level;cellular process;cytoplasmic microtubule organization;cytoskeleton organization;G2/M transition of mitotic cell cycle;meiotic spindle organization;microtubule cytoskeleton organ…	binding;catalytic activity;GTP binding;GTPase activity;guanyl nucleotide binding;guanyl ribonucleotide binding;hydrolase activity;hydrolase activity, acting on acid anhydrides;hydrolase activity, acting on acid anhydrides, in phosphorus-containing anhydrides;nucleoside-triphosphatase activity;nucleotide binding;purine nucleotide binding;purine ribonucleoside triphosphate binding;purine ribonucleo…	cell part;centrosome;chromosome;condensed chromosome;condensed nuclear chromosome;cytoplasm;cytoplasmic part;cytoskeletal part;cytosol;endosome;gamma-tubulin complex;intracellular membrane-bounded organelle;intracellular non-membrane-bounded organelle;intracellular organelle;intracellular organelle part;intracellular part;macromolecular complex;membrane-bounded organelle;microtubule;microtubule o…		REACT_15296;REACT_15364;REACT_15451;REACT_15510;REACT_160315;REACT_267965	0.935294	0.00593938	0.963858	0.0159868	P23258	TUBG1	TBG1_HUMAN
212.939	719.552	995.992	241.536	285.9	675.875	670.94	373.082	386.763	740.239	394.575	511.681	207.09	352.828	242.838	178.358	anatomical structure homeostasis;biological regulation;biosynthetic process;cell surface receptor linked signaling pathway;cellular biosynthetic process;cellular component organization;cellular component organization at cellular level;cellular component organization or biogenesis;cellular component organization or biogenesis at cellular level;cellular macromolecule biosynthetic process;cellular m…	binding;chromatin binding;chromo shadow domain binding;DNA binding;enzyme binding;identical protein binding;kinase binding;nucleic acid binding;protein binding;protein binding transcription factor activity;protein dimerization activity;protein domain specific binding;protein homodimerization activity;transcription coactivator activity;transcription cofactor activity;transcription corepressor acti…	cell part;cytoplasm;intracellular membrane-bounded organelle;intracellular non-membrane-bounded organelle;intracellular organelle;intracellular organelle part;intracellular part;membrane-bounded organelle;non-membrane-bounded organelle;nuclear body;nuclear part;nuclear periphery;nucleolus;nucleoplasm;nucleoplasm part;nucleus;organelle;organelle part;PML body		REACT_25078;REACT_355174	3.12903e-05	-0.514475	0.000399787	3.39817	P23497	SP100	SP100_HUMAN
112.254	99.7987	277.891	175.052	255.1	251.394	220.236	184.662	131.674	282.416	154.391	207.408	213.281	261.031	87.3744	344.563	biological regulation;cell surface receptor linked signaling pathway;cellular process;cellular response to stimulus;establishment of localization;establishment of protein localization;negative regulation of biological process;negative regulation of canonical Wnt receptor signaling pathway;negative regulation of cell communication;negative regulation of cell migration;negative regulation of cell m…	receptor activity	cell part;cell projection;cytoplasm;intracellular membrane-bounded organelle;intracellular organelle;intracellular organelle part;intracellular part;lamellipodium;membrane;membrane-bounded organelle;nuclear part;nucleoplasm;nucleus;organelle;organelle part;plasma membrane			0.000392228	0.321206	0.00328772	2.48311	P23508	MCC	CRCM_HUMAN
69.9633	38.8714	48.3089	50.678	62.7	53.3585	59.7366	68.6221	72.6882	79.3788	70.8164	51.3946	71.2431	63.6965	89.7428	53.3192			cell part;intracellular membrane-bounded organelle;intracellular organelle;intracellular part;membrane-bounded organelle;nucleus;organelle			0.39371	0.103726	0.589446	0.229556	P23610	F8A1	F8I2_HUMAN
950.016	856.736	3368.93	1369.79	550.5	1957.06	1187.42	926.89	1014.14	1096	1031.18	768.479	1336.39	1202.03	1170.8	1285.99	anatomical structure development;axon ensheathment;axon guidance;biological adhesion;biological regulation;cell adhesion;cellular component organization;cellular component organization at cellular level;cellular component organization or biogenesis;cellular component organization or biogenesis at cellular level;cellular process;chemotaxis;developmental process;ensheathment of neurons;extracellula…	structural molecule activity	basement membrane;cell part;cell projection;cell projection part;dendritic spine;extracellular matrix part;extracellular membrane-bounded organelle;extracellular organelle;extracellular region;extracellular region part;extracellular vesicular exosome;laminin complex;laminin-1 complex;macromolecular complex;membrane;membrane-bounded organelle;membrane-bounded vesicle;neuron projection;neuron spine…	Amoebiasis;ECM-receptor interaction;Focal adhesion;Pathways in cancer;Small cell lung cancer;Toxoplasmosis	REACT_163874;REACT_163906;REACT_169262	0.0887645	-0.133167	0.220821	0.655961	P24043	LAMA2	LAMA2_HUMAN
35.0207	5.00558	15.7349	15.1145	20.2	30.3024	8.96536	22.7249	42.1747	16.4698	86.7178	30.4883	40.2874	213.749	56.417	16.689	alanine catabolic process;alanine metabolic process;amine biosynthetic process;amine catabolic process;amine metabolic process;biosynthetic process;carboxylic acid biosynthetic process;carboxylic acid catabolic process;carboxylic acid metabolic process;catabolic process;cellular amine metabolic process;cellular amino acid biosynthetic process;cellular amino acid catabolic process;cellular amino a…	alanine-oxo-acid transaminase activity;binding;catalytic activity;cofactor binding;L-alanine:2-oxoglutarate aminotransferase activity;pyridoxal phosphate binding;transaminase activity;transferase activity;transferase activity, transferring nitrogenous groups;vitamin B6 binding;vitamin binding	cell part;cytoplasmic part;cytosol;extracellular membrane-bounded organelle;extracellular organelle;extracellular region part;extracellular vesicular exosome;intracellular part;membrane-bounded organelle;membrane-bounded vesicle;organelle;vesicle	Alanine, aspartate and glutamate metabolism;Carbon fixation in photosynthetic organisms	REACT_238	0.34826	0.445966	0.539823	0.267748	P24298	GPT	ALAT1_HUMAN
2340.84	2789.83	1985.36	1383.52	2262.7	1566.01	2417.33	2372.96	1629.56	2102.46	1230.97	1317.53	1287.22	1173.66	1564.45	1731.29	biosynthetic process;cellular biosynthetic process;cellular macromolecule biosynthetic process;cellular macromolecule metabolic process;cellular metabolic process;cellular process;cellular protein metabolic process;gene expression;macromolecule biosynthetic process;macromolecule metabolic process;metabolic process;primary metabolic process;protein metabolic process;translation;translational elong…	binding;nucleic acid binding;RNA binding;translation elongation factor activity;translation factor activity, nucleic acid binding	cell part;cytoplasm;cytoplasmic part;cytosol;eukaryotic translation elongation factor 1 complex;intracellular part;macromolecular complex;protein complex		REACT_1477	0.53378	-0.0518963	0.701052	0.15425	P24534	EEF1B2	EF1B_HUMAN
324.645	684.043	283.596	537.009	168.4	76.9088	352.475	130.802	423.788	560.332	205.885	256.102	77.6137	236.765	253.327	95.3412	alcohol metabolic process;anatomical structure morphogenesis;biological regulation;carbohydrate homeostasis;carbohydrate metabolic process;cell differentiation;cell proliferation;cellular carbohydrate metabolic process;cellular developmental process;cellular macromolecule metabolic process;cellular metabolic process;cellular process;cellular protein metabolic process;cellular response to cAMP;cel…	binding;fibronectin binding;growth factor binding;insulin-like growth factor binding;insulin-like growth factor I binding;insulin-like growth factor II binding;protein binding	extracellular region;extracellular region part;extracellular space;insulin-like growth factor binding protein complex;macromolecular complex;protein complex		REACT_15428	8.81185e-13	-1.24825	9.66367e-11	10.0149	P24593	IGFBP5	IBP5_HUMAN
947.279	1706.43	1287.23	960.412	856	1215.97	920.996	698.567	702.976	1011.31	866.438	833.812	976.856	718.592	655.52	946.223	biological regulation;biosynthetic process;cellular biosynthetic process;cellular macromolecule biosynthetic process;cellular macromolecule metabolic process;cellular metabolic process;cellular nitrogen compound metabolic process;cellular process;cellular response to stimulus;cellular response to stress;developmental process;DNA metabolic process;DNA repair;gene expression;macromolecule biosynthe…	binding;catalytic activity;cation binding;DNA binding;DNA-directed RNA polymerase activity;enzyme binding;ion binding;metal ion binding;nucleic acid binding;nucleotidyltransferase activity;protein binding;RNA polymerase activity;RNA-directed RNA polymerase activity;transferase activity;transferase activity, transferring phosphorus-containing groups;ubiquitin protein ligase binding	cell part;DNA-directed RNA polymerase complex;DNA-directed RNA polymerase II, core complex;intracellular membrane-bounded organelle;intracellular organelle;intracellular organelle part;intracellular part;macromolecular complex;membrane-bounded organelle;nuclear DNA-directed RNA polymerase complex;nuclear part;nucleoplasm;nucleoplasm part;nucleus;organelle;organelle part;protein complex;RNA polyme…	Huntington's disease;Purine metabolism;Pyrimidine metabolism;RNA polymerase	REACT_12417;REACT_125;REACT_1470;REACT_1628;REACT_1655;REACT_1753;REACT_1845;REACT_1851;REACT_1941;REACT_2089;REACT_22107;REACT_22201;REACT_2222;REACT_263856;REACT_264617;REACT_267790;REACT_268530;REACT_467;REACT_6143;REACT_6162;REACT_6233;REACT_6237;REACT_6244;REACT_6253;REACT_6259;REACT_6261;REACT_6319;REACT_6332;REACT_6344;REACT_6346;REACT_6354;REACT_833;REACT_834;REACT_846;REACT_975	1.21817e-09	-0.239463	5.72542e-08	7.24219	P24928	POLR2A	RPB1_HUMAN
777.022	567.194	1051.48	667.606	957.4	1279.37	688.773	1024.77	906.659	1018.15	754.852	1214.83	819.475	1140.65	663.724	747.581	biosynthetic process;catabolic process;cellular biosynthetic process;cellular catabolic process;cellular metabolic process;cellular nitrogen compound catabolic process;cellular nitrogen compound metabolic process;cellular process;cyanate catabolic process;cyanate metabolic process;hydrogen sulfide biosynthetic process;hydrogen sulfide metabolic process;metabolic process;nitrogen compound metaboli…	3-mercaptopyruvate sulfurtransferase activity;catalytic activity;sulfurtransferase activity;thiosulfate sulfurtransferase activity;transferase activity;transferase activity, transferring sulfur-containing groups	cell junction;cell part;cell projection;cytoplasmic part;extracellular membrane-bounded organelle;extracellular organelle;extracellular region part;extracellular vesicular exosome;intracellular organelle part;intracellular part;membrane;membrane-bounded organelle;membrane-bounded vesicle;mitochondrial inner membrane;mitochondrial membrane;mitochondrial part;neuron projection;organelle;organelle i…	Cysteine and methionine metabolism;Sulfur relay system		0.187789	0.0783149	0.35868	0.445292	P25325	MPST	THTM_HUMAN
23.7641	2.18994	64.596	45.5411	44.7	46.8534	51.3559	42.3184	30.3191	69.479	60.5545	24.3035	68.9999	41.8398	24.4445	144.467	activation of protein kinase activity;activation of protein kinase B activity;alcohol metabolic process;anatomical structure development;astrocyte development;biological regulation;cadmium ion homeostasis;catabolic process;cation homeostasis;cation transport;cell development;cell proliferation;cell surface receptor linked signaling pathway;cellular catabolic process;cellular cation homeostasis;ce…	antioxidant activity;binding;cadmium ion binding;caspase inhibitor activity;caspase regulator activity;cation binding;copper ion binding;cysteine-type endopeptidase inhibitor activity;drug binding;endopeptidase inhibitor activity;endopeptidase regulator activity;enzyme activator activity;enzyme inhibitor activity;enzyme regulator activity;ion binding;kinase activator activity;kinase regulator act…	cell part;clathrin-coated vesicle;coated vesicle;cytoplasm;cytoplasmic membrane-bounded vesicle;cytoplasmic part;cytoplasmic vesicle;inclusion body;intracellular;intracellular membrane-bounded organelle;intracellular organelle;intracellular part;membrane-bounded organelle;membrane-bounded vesicle;organelle;perinuclear region of cytoplasm;synapse part;synaptic vesicle;vesicle			0.190287	0.826417	0.361875	0.441441	P25713	MT3	MT3_HUMAN
1114.49	1365.11	1438.87	1244.33	1295.3	1441.83	1032.28	1173.46	776.928	1037.32	941.507	1207.25	1100.05	1102.73	754.567	1125.44	biological regulation;catabolic process;cellular catabolic process;cellular component assembly;cellular component assembly at cellular level;cellular component organization;cellular component organization at cellular level;cellular component organization or biogenesis;cellular component organization or biogenesis at cellular level;cellular macromolecular complex assembly;cellular macromolecular c…	adenyl nucleotide binding;adenyl ribonucleotide binding;ATP binding;ATPase activity;ATPase activity, coupled;ATP-dependent helicase activity;ATP-dependent RNA helicase activity;binding;catalytic activity;helicase activity;hydrolase activity;hydrolase activity, acting on acid anhydrides;hydrolase activity, acting on acid anhydrides, in phosphorus-containing anhydrides;nucleoside-triphosphatase act…	cell part;cytoplasm;cytoplasmic mRNA processing body;cytoplasmic part;cytosol;intracellular membrane-bounded organelle;intracellular non-membrane-bounded organelle;intracellular organelle;intracellular organelle part;intracellular part;macromolecular complex;membrane;membrane-bounded organelle;non-membrane-bounded organelle;nuclear part;nucleolus;organelle;organelle part;ribonucleoprotein complex…	RNA degradation	REACT_20518	0.65304	-0.0281823	0.781167	0.107256	P26196	DDX6	DDX6_HUMAN
35.0989	94.2456	113.825	120.224	84.9	53.1938	102.712	62.4488	72.2023	69.209	56.6716	50.6106	53.6567	48.4414	60.0541	47.7562	alcohol catabolic process;alcohol metabolic process;amino sugar catabolic process;amino sugar metabolic process;carbohydrate catabolic process;carbohydrate metabolic process;catabolic process;cellular carbohydrate catabolic process;cellular carbohydrate metabolic process;cellular macromolecule metabolic process;cellular metabolic process;cellular nitrogen compound metabolic process;cellular proce…	acetylglucosaminyltransferase activity;alpha-1,3-mannosylglycoprotein 2-beta-N-acetylglucosaminyltransferase activity;binding;catalytic activity;cation binding;ion binding;metal ion binding;transferase activity;transferase activity, transferring glycosyl groups;transferase activity, transferring hexosyl groups;UDP-glycosyltransferase activity	cell part;cytoplasmic part;extracellular membrane-bounded organelle;extracellular organelle;extracellular region part;extracellular vesicular exosome;Golgi apparatus part;Golgi membrane;integral to membrane;intracellular organelle part;intracellular part;intrinsic to membrane;membrane;membrane part;membrane-bounded organelle;membrane-bounded vesicle;organelle;organelle membrane;organelle part;ves…	N-Glycan biosynthesis;Various types of N-glycan biosynthesis	REACT_25210	0.177426	-0.226023	0.345321	0.461777	P26572	MGAT1	MGAT1_HUMAN
2713.64	3002.25	2986.5	2372.48	1642.4	3031.23	2258.3	3365.34	2137.4	3376.03	2343.14	2427.3	2560.8	2804.7	1866.75	3753.82	amine metabolic process;amino acid activation;carboxylic acid metabolic process;cellular amine metabolic process;cellular amino acid metabolic process;cellular ketone metabolic process;cellular macromolecule metabolic process;cellular metabolic process;cellular nitrogen compound metabolic process;cellular process;gene expression;macromolecule metabolic process;metabolic process;ncRNA metabolic pr…	adenyl nucleotide binding;adenyl ribonucleotide binding;aminoacyl-tRNA editing activity;aminoacyl-tRNA ligase activity;ATP binding;binding;carboxylic ester hydrolase activity;catalytic activity;hydrolase activity;hydrolase activity, acting on ester bonds;ligase activity;ligase activity, forming aminoacyl-tRNA and related compounds;ligase activity, forming carbon-oxygen bonds;nucleotide binding;pu…	cell part;cytoplasmic part;cytosol;intracellular membrane-bounded organelle;intracellular organelle;intracellular part;membrane-bounded organelle;mitochondrion;organelle	Aminoacyl-tRNA biosynthesis;Valine, leucine and isoleucine biosynthesis	REACT_15306	0.0638731	-0.0845936	0.176962	0.75212	P26640	VARS	SYVC_HUMAN
2835.04	1869.58	1616.74	1595.62	2039.4	2216.85	1720.37	1544.04	1679.31	2207.04	1575.9	2015.28	1688.3	2309.58	1638.21	1219.84	anatomical structure development;apoptosis;biological regulation;biosynthetic process;cell death;cellular biosynthetic process;cellular component organization;cellular component organization or biogenesis;cellular macromolecule metabolic process;cellular metabolic process;cellular nitrogen compound metabolic process;cellular process;cellular response to stimulus;death;developmental process;establ…	binding;protein binding;protein N-terminus binding	adherens junction;anchoring junction;cell junction;cell part;cell-substrate adherens junction;cell-substrate junction;cytoplasm;cytoplasmic part;cytoplasmic vesicle membrane;cytoplasmic vesicle part;cytosol;extracellular membrane-bounded organelle;extracellular organelle;extracellular region part;extracellular vesicular exosome;focal adhesion;intracellular organelle part;intracellular part;macrom…	Cell cycle;Neurotrophin signaling pathway;Oocyte meiosis	REACT_147867;REACT_355377;REACT_355542;REACT_407;REACT_549	0.224733	-0.100311	0.400743	0.397134	P27348	YWHAQ	1433T_HUMAN
215.987	39.0279	228.294	281.051	236.4	340.243	362.317	512.474	271.998	383.034	481.201	1046.79	736.837	1167.05	192.173	328.046	biological regulation;biosynthetic process;cellular biosynthetic process;cellular lipid metabolic process;cellular metabolic process;cellular process;cellular response to abiotic stimulus;cellular response to chemical stimulus;cellular response to drug;cellular response to light stimulus;cellular response to radiation;cellular response to stimulus;cellular response to UV;cellular response to UV-A…	catalytic activity;N-acyltransferase activity;sphingosine N-acyltransferase activity;transferase activity;transferase activity, transferring acyl groups;transferase activity, transferring acyl groups other than amino-acyl groups	cell part;cytoplasmic part;endoplasmic reticulum;endoplasmic reticulum membrane;endoplasmic reticulum part;Golgi apparatus part;Golgi membrane;integral to membrane;intracellular membrane-bounded organelle;intracellular organelle;intracellular organelle part;intracellular part;intrinsic to membrane;membrane;membrane part;membrane-bounded organelle;organelle;organelle membrane;organelle part		REACT_115810	0.0533851	0.475253	0.15647	0.80557	P27544	CERS1	CERS1_HUMAN
2161.59	1661.07	2353.06	1802.68	2492.2	2996.15	2488.96	1410.55	1275.83	1990.32	2053.4	1982.52	2214.82	1514.17	894.975	2862.97	anatomical structure development;anatomical structure homeostasis;base-excision repair;biological regulation;biosynthetic process;catabolic process;cell cycle;cell cycle checkpoint;cell cycle phase;cell cycle process;cellular biosynthetic process;cellular catabolic process;cellular component assembly;cellular component assembly at cellular level;cellular component organization;cellular component …	binding;cation binding;chromatin binding;damaged DNA binding;DNA binding;ion binding;metal ion binding;nucleic acid binding;single-stranded DNA binding;structure-specific DNA binding	cell part;chromosomal part;DNA replication factor A complex;germ cell nucleus;intracellular membrane-bounded organelle;intracellular organelle;intracellular organelle part;intracellular part;lateral element;macromolecular complex;male germ cell nucleus;membrane-bounded organelle;nuclear body;nuclear chromosome part;nuclear part;nucleoplasm;nucleoplasm part;nucleus;organelle;organelle part;PML bod…	DNA replication;Homologous recombination;Mismatch repair;Nucleotide excision repair	REACT_1095;REACT_1287;REACT_1993;REACT_2055;REACT_2141;REACT_257;REACT_264071;REACT_264347;REACT_264487;REACT_264501;REACT_27271;REACT_311;REACT_355158;REACT_355174;REACT_355250;REACT_355324;REACT_355480;REACT_355510;REACT_378;REACT_408;REACT_6769;REACT_70;REACT_7999;REACT_8	0.290824	0.0649415	0.486308	0.313089	P27694	RPA1	RFA1_HUMAN
223.883	327.787	226.362	224.248	340.5	321.469	488.417	425.332	250.133	392.484	215.5	247.304	186.363	360.233	217.717	163.98	biosynthetic process;cellular aromatic compound metabolic process;cellular biosynthetic process;cellular metabolic compound salvage;cellular metabolic process;cellular nitrogen compound biosynthetic process;cellular nitrogen compound metabolic process;cellular process;deoxyribonucleoside monophosphate biosynthetic process;deoxyribonucleoside monophosphate metabolic process;deoxyribonucleotide bio…	adenyl nucleotide binding;adenyl ribonucleotide binding;ATP binding;binding;catalytic activity;deoxycytidine kinase activity;deoxynucleoside kinase activity;drug binding;identical protein binding;kinase activity;nucleobase-containing compound kinase activity;nucleoside kinase activity;nucleotide binding;protein binding;protein dimerization activity;protein homodimerization activity;purine nucleot…	cell part;cytoplasmic part;cytosol;intracellular membrane-bounded organelle;intracellular organelle;intracellular part;membrane-bounded organelle;nucleus;organelle	Purine metabolism;Pyrimidine metabolism	REACT_1923;REACT_655	0.0796167	0.179111	0.204241	0.689857	P27707	DCK	DCK_HUMAN
1016.38	481.161	817.295	1274.16	899.2	962.595	645.993	811.208	972.836	527.842	809.674	676.753	819.744	582.635	1087.82	1137.76	activation of immune response;activation of innate immune response;anaphase-promoting complex-dependent proteasomal ubiquitin-dependent protein catabolic process;antigen processing and presentation;antigen processing and presentation of exogenous antigen;antigen processing and presentation of exogenous peptide antigen;antigen processing and presentation of exogenous peptide antigen via MHC class …	catalytic activity;endopeptidase activity;hydrolase activity;peptidase activity;peptidase activity, acting on L-amino acid peptides;threonine-type endopeptidase activity;threonine-type peptidase activity	cell part;centrosome;cytoplasm;cytoplasmic part;cytoskeletal part;cytosol;extracellular membrane-bounded organelle;extracellular organelle;extracellular region part;extracellular vesicular exosome;intracellular membrane-bounded organelle;intracellular non-membrane-bounded organelle;intracellular organelle;intracellular organelle part;intracellular part;macromolecular complex;membrane-bounded orga…	Proteasome	REACT_11063;REACT_111056;REACT_111178;REACT_1156;REACT_118656;REACT_1221;REACT_13464;REACT_13565;REACT_150471;REACT_1614;REACT_188323;REACT_188330;REACT_1949;REACT_20549;REACT_25325;REACT_263873;REACT_263883;REACT_264438;REACT_264478;REACT_264605;REACT_267700;REACT_268156;REACT_268366;REACT_268718;REACT_4;REACT_6761;REACT_6785;REACT_6821;REACT_6850;REACT_6871;REACT_75842;REACT_9003;REACT_9031;REA…	0.435997	0.0889262	0.627189	0.202602	P28074	PSMB5	PSB5_HUMAN
639.441	124.123	258.476	344.966	639.5	528.151	443.688	367.804	450.122	476.723	1243.17	318.472	1599.56	1581.53	419.871	1252.27	amine metabolic process;benzene-containing compound metabolic process;biological regulation;calcium-mediated signaling;carboxylic acid metabolic process;catabolic process;cellular amine metabolic process;cellular amino acid metabolic process;cellular aromatic compound metabolic process;cellular catabolic process;cellular detoxification of nitrogen compound;cellular ketone metabolic process;cellul…	amine binding;amino acid binding;binding;carboxylic acid binding;catalytic activity;enzyme binding;glutathione binding;glutathione transferase activity;identical protein binding;modified amino acid binding;peptide binding;protein binding;protein dimerization activity;protein homodimerization activity;receptor binding;transferase activity;transferase activity, transferring alkyl or aryl (other tha…	cell part;cytoplasm;cytoplasmic part;cytosol;endoplasmic reticulum;extracellular membrane-bounded organelle;extracellular organelle;extracellular region part;extracellular vesicular exosome;intracellular membrane-bounded organelle;intracellular organelle;intracellular part;membrane-bounded organelle;membrane-bounded vesicle;organelle;sarcoplasmic reticulum;vesicle	Drug metabolism - cytochrome P450;Glutathione metabolism;Metabolism of xenobiotics by cytochrome P450	REACT_6926	2.09725e-07	0.860624	5.51997e-06	5.25806	P28161	GSTM2	GSTM2_HUMAN
88.7244	168.782	80.883	59.7665	89.8	68.098	73.8668	46.6129	44.2154	49.3193	45.2079	64.2868	63.8855	39.788	44.9982	57.7696	anatomical structure homeostasis;base-excision repair;base-excision repair, gap-filling;biological regulation;biosynthetic process;cell cycle;cellular biosynthetic process;cellular component organization;cellular component organization at cellular level;cellular component organization or biogenesis;cellular component organization or biogenesis at cellular level;cellular macromolecule biosynthetic…	3'-5' exonuclease activity;3'-5'-exodeoxyribonuclease activity;4 iron, 4 sulfur cluster binding;binding;catalytic activity;cation binding;chromatin binding;damaged DNA binding;deoxyribonuclease activity;DNA binding;DNA polymerase activity;DNA-directed DNA polymerase activity;exodeoxyribonuclease activity;exodeoxyribonuclease activity, producing 5'-phosphomonoesters;exonuclease activity;exonucleas…	aggresome;cell part;chromosomal part;cytoplasm;delta DNA polymerase complex;DNA polymerase complex;inclusion body;intracellular membrane-bounded organelle;intracellular organelle;intracellular organelle part;intracellular part;macromolecular complex;membrane;membrane-bounded organelle;nuclear chromosome part;nuclear part;nucleoplasm;nucleotide-excision repair complex;nucleus;organelle;organelle p…	Base excision repair;DNA replication;Homologous recombination;Mismatch repair;Nucleotide excision repair;Purine metabolism;Pyrimidine metabolism	REACT_1385;REACT_160176;REACT_1792;REACT_1838;REACT_1993;REACT_264347;REACT_264501;REACT_355250;REACT_355480;REACT_355510;REACT_378;REACT_70;REACT_7961;REACT_7987;REACT_7999;REACT_8027	0.083106	-0.244142	0.210734	0.676266	P28340	POLD1	DPOD1_HUMAN
312.763	243.944	654.333	3726.96	590.1	245.877	356.568	396.612	488.313	282.956	511.247	234.063	170.571	291.184	329.029	276.181	cellular component organization;cellular component organization or biogenesis;macromolecule metabolic process;membrane fusion;membrane organization;metabolic process;primary metabolic process;protein metabolic process;proteolysis	binding;calcium ion binding;calcium-dependent cysteine-type endopeptidase activity;catalytic activity;cation binding;cysteine-type endopeptidase activity;cysteine-type peptidase activity;endopeptidase activity;hydrolase activity;identical protein binding;ion binding;metal ion binding;peptidase activity;peptidase activity, acting on L-amino acid peptides;protein binding;protein dimerization activi…	cell part;cytoplasm;extracellular membrane-bounded organelle;extracellular organelle;extracellular region part;extracellular vesicular exosome;intracellular part;membrane;membrane-bounded organelle;membrane-bounded vesicle;organelle;plasma membrane;vesicle			5.02852e-05	-0.63889	0.000601594	3.2207	P28676	GCA	GRAN_HUMAN
78.953	119.195	74.0737	58.2846	38.5	93.5421	59.3468	55.8281	51.8923	69.119	60.4621	76.6563	50.4265	52.8128	37.6395	53.4048	anatomical structure development;biological regulation;biosynthetic process;cardiac cell differentiation;cardiac muscle cell differentiation;cardiac muscle cell proliferation;cell communication;cell differentiation;cell proliferation;cellular biosynthetic process;cellular developmental process;cellular macromolecule metabolic process;cellular metabolic process;cellular nitrogen compound metabolic…	binding;cation binding;DNA binding;enhancer binding;enhancer sequence-specific DNA binding;ion binding;ligand-dependent nuclear receptor activity;metal ion binding;molecular transducer activity;nucleic acid binding;nucleic acid binding transcription factor activity;protein binding transcription factor activity;receptor activity;regulatory region DNA binding;regulatory region nucleic acid binding;…	cell part;intracellular membrane-bounded organelle;intracellular organelle;intracellular organelle part;intracellular part;membrane-bounded organelle;nuclear part;nucleoplasm;nucleus;organelle;organelle part	Adipocytokine signaling pathway;Non-small cell lung cancer;Pathways in cancer;PPAR signaling pathway;Small cell lung cancer;Thyroid cancer	REACT_15525;REACT_267785	0.0011309	-0.432887	0.0078028	2.10775	P28702	RXRB	RXRB_HUMAN
497.013	78.7596	327.213	347.041	322.6	768.182	234.171	126.687	700.352	515.152	1534.39	934.946	560.613	2862.24	383.416	331.982	activation of immune response;antigen receptor-mediated signaling pathway;B cell receptor signaling pathway;biological regulation;calcium ion homeostasis;cation homeostasis;cell surface receptor linked signaling pathway;cellular calcium ion homeostasis;cellular cation homeostasis;cellular chemical homeostasis;cellular divalent inorganic cation homeostasis;cellular homeostasis;cellular ion homeost…	catalytic activity;hydrolase activity;hydrolase activity, acting on glycosyl bonds;hydrolase activity, hydrolyzing N-glycosyl compounds;lyase activity;NAD(P)+ nucleosidase activity;NAD+ nucleosidase activity;phosphorus-oxygen lyase activity;transferase activity	cell part;cell surface;extracellular membrane-bounded organelle;extracellular organelle;extracellular region part;extracellular vesicular exosome;integral to membrane;intracellular membrane-bounded organelle;intracellular organelle;intracellular part;intrinsic to membrane;membrane;membrane part;membrane-bounded organelle;membrane-bounded vesicle;nucleus;organelle;plasma membrane;vesicle	Calcium signaling pathway;Nicotinate and nicotinamide metabolism;Pancreatic secretion;Salivary secretion		0.872663	-0.0292924	0.930652	0.0312129	P28907	CD38	CD38_HUMAN
30.4868	30.6592	8.46557	38.2308	29.1	14.1631	9.25771	39.2765	44.021	31.0495	16.456	16.2895	15.0741	8.83186	45.5903	12.5809	biological regulation;biosynthetic process;cell communication;cell-cell signaling;cellular biosynthetic process;cellular macromolecule metabolic process;cellular metabolic process;cellular process;cellular protein metabolic process;hormone metabolic process;macromolecule metabolic process;metabolic process;peptide biosynthetic process;peptide hormone processing;peptide metabolic process;primary m…	catalytic activity;endopeptidase activity;hydrolase activity;peptidase activity;peptidase activity, acting on L-amino acid peptides;serine hydrolase activity;serine-type endopeptidase activity;serine-type peptidase activity	cell part;cytoplasmic membrane-bounded vesicle;cytoplasmic membrane-bounded vesicle lumen;cytoplasmic part;cytoplasmic vesicle;cytoplasmic vesicle part;extracellular region part;extracellular space;Golgi apparatus;intracellular membrane-bounded organelle;intracellular organelle;intracellular organelle part;intracellular part;membrane-bounded organelle;membrane-bounded vesicle;membrane-enclosed lu…		REACT_15452;REACT_15550;REACT_19189;REACT_23824;REACT_24019	0.299848	-0.585335	0.493868	0.30639	P29120	PCSK1	NEC1_HUMAN
12.7419	10.9497	19.7837	47.7144	23.4	21.9033	34.7895	72.7376	24.4885	87.7487	15.9013	30.9239	49.8881	16.2364	16.9166	115.026	anatomical structure development;anatomical structure formation involved in morphogenesis;anatomical structure morphogenesis;angiogenesis;axial mesoderm formation;axon guidance;biological adhesion;biological regulation;bone remodeling;branching involved in mammary gland duct morphogenesis;branching morphogenesis of a tube;cell adhesion;cell chemotaxis;cell development;cell differentiation;cell mi…	adenyl nucleotide binding;adenyl ribonucleotide binding;ATP binding;binding;catalytic activity;ephrin receptor activity;kinase activity;molecular transducer activity;nucleotide binding;phosphotransferase activity, alcohol group as acceptor;protein kinase activity;protein tyrosine kinase activity;purine nucleotide binding;purine ribonucleoside triphosphate binding;purine ribonucleotide binding;rec…	adherens junction;anchoring junction;cell junction;cell part;cell projection membrane;cell projection part;cell surface;cell-substrate adherens junction;cell-substrate junction;focal adhesion;integral to membrane;integral to plasma membrane;intrinsic to membrane;intrinsic to plasma membrane;lamellipodium membrane;leading edge membrane;membrane;membrane part;plasma membrane;plasma membrane part;ru…	Axon guidance	REACT_264068;REACT_264198;REACT_264548	0.178166	0.422512	0.345321	0.461777	P29317	EPHA2	EPHA2_HUMAN
526.64	59.2066	148.147	273.148	411.6	316.775	284.26	341.41	397.258	514.702	251.278	356.713	246.928	371.117	280.985	256.155	anatomical structure development;anatomical structure formation involved in morphogenesis;anatomical structure morphogenesis;angiogenesis;axon guidance;axonal fasciculation;axonogenesis;behavior;biological regulation;camera-type eye morphogenesis;cell part morphogenesis;cell projection morphogenesis;cell projection organization;cell recognition;cell surface receptor linked signaling pathway;cellu…	adenyl nucleotide binding;adenyl ribonucleotide binding;ATP binding;axon guidance receptor activity;binding;catalytic activity;ephrin receptor activity;kinase activity;molecular transducer activity;nucleotide binding;phosphotransferase activity, alcohol group as acceptor;protein kinase activity;protein tyrosine kinase activity;purine nucleotide binding;purine ribonucleoside triphosphate binding;p…	axon;cell body;cell part;cell projection;cytoplasmic part;cytosol;dendrite;extracellular region;integral to membrane;integral to plasma membrane;intracellular part;intrinsic to membrane;intrinsic to plasma membrane;membrane;membrane part;neuron projection;neuronal cell body;plasma membrane;plasma membrane part	Axon guidance	REACT_22205;REACT_263952;REACT_264047;REACT_264068;REACT_264198	0.105371	0.283552	0.249073	0.603674	P29323	EPHB2	EPHB2_HUMAN
40.4927	119.743	13.5265	45.5411	39.1	17.4568	327.041	21.4724	17.2003	79.3788	25.8859	29.3559	7.17815	10.9729	68.6815	8.72962	anatomical structure development;anatomical structure morphogenesis;appendage morphogenesis;biological regulation;biosynthetic process;carboxylic acid metabolic process;cellular biosynthetic process;cellular hormone metabolic process;cellular ketone metabolic process;cellular lipid metabolic process;cellular metabolic process;cellular process;cellular response to stimulus;developmental process;di…	binding;carboxylic acid binding;isoprenoid binding;lipid binding;monocarboxylic acid binding;retinal binding;retinoic acid binding;retinoid binding;retinol binding;transporter activity;vitamin binding	cell part;cytoplasm;cytoplasmic part;cytosol;endoplasmic reticulum;extracellular membrane-bounded organelle;extracellular organelle;extracellular region part;extracellular vesicular exosome;intracellular membrane-bounded organelle;intracellular organelle;intracellular organelle part;intracellular part;membrane-bounded organelle;membrane-bounded vesicle;nuclear part;nucleoplasm;organelle;organelle…		REACT_267785	0.528748	-0.471888	0.69812	0.15607	P29373	CRABP2	RABP2_HUMAN
5020.16	2917.08	3058.83	3644.17	3774	5867.05	7374.59	6276.82	3379.51	4806.92	5755.36	3948.24	14114.1	7280.58	3143.62	5425.63	alcohol biosynthetic process;alcohol catabolic process;alcohol metabolic process;aldehyde biosynthetic process;biological regulation;biosynthetic process;carbohydrate biosynthetic process;carbohydrate catabolic process;carbohydrate metabolic process;catabolic process;cellular aldehyde metabolic process;cellular biosynthetic process;cellular carbohydrate biosynthetic process;cellular carbohydrate …	binding;catalytic activity;cation binding;cofactor binding;identical protein binding;ion binding;metal ion binding;protein binding;protein dimerization activity;protein homodimerization activity;transferase activity;transferase activity, transferring aldehyde or ketonic groups;transketolase activity	cell part;cytoplasmic part;cytosol;extracellular membrane-bounded organelle;extracellular organelle;extracellular region part;extracellular vesicular exosome;intracellular membrane-bounded organelle;intracellular organelle;intracellular organelle part;intracellular part;membrane-bounded organelle;membrane-bounded vesicle;microbody;nuclear part;nucleoplasm;nucleus;organelle;organelle part;peroxiso…	Biosynthesis of ansamycins;Carbon fixation in photosynthetic organisms;Pentose phosphate pathway	REACT_1859;REACT_939	6.95344e-08	0.525721	1.94696e-06	5.71064	P29401	TKT	TKT_HUMAN
530.001	510.96	790.61	158.85	225.6	781.11	1182.06	366.819	721.343	2324.21	508.103	1436.78	474.655	2271.75	384.431	243.745	biological regulation;biosynthetic process;carbohydrate metabolic process;catabolic process;cell surface receptor linked signaling pathway;cellular biosynthetic process;cellular carbohydrate metabolic process;cellular catabolic process;cellular macromolecule catabolic process;cellular macromolecule metabolic process;cellular metabolic process;cellular nitrogen compound biosynthetic process;cellul…	2'-5'-oligoadenylate synthetase activity;adenyl nucleotide binding;adenyl ribonucleotide binding;adenylyltransferase activity;ATP binding;binding;catalytic activity;cation binding;double-stranded RNA binding;ion binding;metal ion binding;nucleic acid binding;nucleotide binding;nucleotidyltransferase activity;purine nucleotide binding;purine ribonucleoside triphosphate binding;purine ribonucleotid…	cell part;cytoplasm;cytoplasmic part;cytosol;endoplasmic reticulum;intracellular membrane-bounded organelle;intracellular organelle;intracellular part;membrane;membrane-bounded organelle;mitochondrion;nucleus;organelle;perinuclear region of cytoplasm	Hepatitis C;Measles	REACT_25078;REACT_25162	0.0703802	-0.295872	0.190577	0.71993	P29728	OAS2	OAS2_HUMAN
1308.9	1850.81	2171.05	2072.96	1914.8	1632.79	4128.06	3595.46	1632.76	3557.2	1764.03	1824.59	1954.52	2175.14	1512.69	2175.73	activation of MAPK activity;biological regulation;cellular macromolecule metabolic process;cellular metabolic process;cellular process;cellular protein metabolic process;establishment of localization;establishment of localization in cell;establishment of protein localization;intracellular protein transport;intracellular transport;macromolecule metabolic process;macromolecule modification;metaboli…	binding;chaperone binding;identical protein binding;protein binding;protein dimerization activity;protein homodimerization activity	cell part;cell surface;cytoplasmic membrane-bounded vesicle;cytoplasmic part;cytoplasmic vesicle;endoplasmic reticulum;endoplasmic reticulum lumen;endoplasmic reticulum part;extracellular membrane-bounded organelle;extracellular organelle;extracellular region part;extracellular vesicular exosome;intracellular membrane-bounded organelle;intracellular organelle;intracellular organelle lumen;intrace…	Protein processing in endoplasmic reticulum		0.0150241	0.175243	0.0606496	1.21717	P30040	ERP29	ERP29_HUMAN
1740.09	1063.06	1512.02	1039.94	1532.7	1373.16	1252.91	1592.09	2109.61	1747.32	1895.03	1114.3	1861.2	2001.71	1889.42	2203.63	biological regulation;catabolic process;cation homeostasis;cellular catabolic process;cellular cation homeostasis;cellular chemical homeostasis;cellular homeostasis;cellular ion homeostasis;cellular iron ion homeostasis;cellular metabolic process;cellular metal ion homeostasis;cellular nitrogen compound catabolic process;cellular nitrogen compound metabolic process;cellular process;chemical homeo…	binding;catalytic activity;cation binding;heme oxygenase (decyclizing) activity;ion binding;metal ion binding;oxidoreductase activity;oxidoreductase activity, acting on paired donors, with incorporation or reduction of molecular oxygen	cell part;cytoplasmic part;endoplasmic reticulum membrane;endoplasmic reticulum part;intracellular organelle part;intracellular part;membrane;membrane part;organelle membrane;organelle part;plasma membrane	Mineral absorption;Porphyrin and chlorophyll metabolism	REACT_22297;REACT_25060	0.302242	0.110855	0.497188	0.303479	P30519	HMOX2	HMOX2_HUMAN
20.4809	8.91618	17.7593	16.4975	19.6	41.4187	14.7149	13.7781	19.1438	24.2096	20.0616	27.7008	14.0871	24.8898	37.132	10.3557	anatomical structure development;anatomical structure morphogenesis;apoptotic cell clearance;biological adhesion;biological regulation;blood vessel remodeling;cell activation;cell adhesion;cell communication;cell differentiation;cell maturation;cell migration;cell morphogenesis;cell morphogenesis involved in differentiation;cell motility;cell surface receptor linked signaling pathway;cell-substra…	adenyl nucleotide binding;adenyl ribonucleotide binding;ATP binding;binding;catalytic activity;kinase activity;lipid binding;molecular transducer activity;nucleotide binding;phosphatidylserine binding;phospholipid binding;phosphotransferase activity, alcohol group as acceptor;protein kinase activity;protein tyrosine kinase activity;purine nucleotide binding;purine ribonucleoside triphosphate bind…	cell part;cell surface;extracellular membrane-bounded organelle;extracellular organelle;extracellular region part;extracellular space;extracellular vesicular exosome;host cell part;host cell surface;integral to membrane;integral to plasma membrane;intrinsic to membrane;intrinsic to plasma membrane;membrane;membrane part;membrane-bounded organelle;membrane-bounded vesicle;organelle;other organism …		REACT_264464	0.780106	0.0859241	0.872975	0.058998	P30530	AXL	UFO_HUMAN
314.718	560.703	814.903	1934.95	616.2	606.377	372.744	1066.55	748.358	616.311	568.843	407.846	894.487	720.109	418.433	212.592	adrenal gland development;aging;anatomical structure development;anatomical structure morphogenesis;anion transport;apoptosis;axon regeneration;axonogenesis;behavior;behavioral response to pain;biological regulation;biosynthetic process;cell death;cell migration;cell motility;cell part morphogenesis;cell projection morphogenesis;cell projection organization;cell proliferation;cellular biosyntheti…	androgen binding;benzodiazepine receptor activity;binding;cholesterol binding;hormone binding;lipid binding;molecular transducer activity;neurotransmitter binding;neurotransmitter receptor activity;receptor activity;signal transducer activity;signaling receptor activity;steroid binding;sterol binding	cell part;cytoplasm;cytoplasmic part;extracellular membrane-bounded organelle;extracellular organelle;extracellular region part;extracellular vesicular exosome;integral to membrane;intracellular membrane-bounded organelle;intracellular organelle;intracellular organelle part;intracellular part;intrinsic to membrane;membrane;membrane part;membrane-bounded organelle;membrane-bounded vesicle;mitochon…	Neuroactive ligand-receptor interaction		0.261052	-0.257152	0.447323	0.349378	P30536	TSPO	TSPOA_HUMAN
4.14308	5.24021	4.96892	19.4611	10	2.79968	2.63114	7.15745	22.1563	9.89985	3.88289	2.26485	7.98569	3.56843	8.28915	2.13961	amine metabolic process;amine transport;amino acid transport;carboxylic acid metabolic process;carboxylic acid transport;cellular amine metabolic process;cellular amino acid metabolic process;cellular ketone metabolic process;cellular metabolic process;cellular nitrogen compound metabolic process;cellular process;establishment of localization;ion transport;metabolic process;nitrogen compound meta…	active transmembrane transporter activity;amine binding;amine transmembrane transporter activity;binding;cation transmembrane transporter activity;inorganic cation transmembrane transporter activity;ion transmembrane transporter activity;metal ion transmembrane transporter activity;monovalent inorganic cation transmembrane transporter activity;neurotransmitter transporter activity;neurotransmitte…	cell part;integral to membrane;integral to plasma membrane;intrinsic to membrane;intrinsic to plasma membrane;membrane;membrane part;plasma membrane;plasma membrane part		REACT_13796;REACT_20506	0.343588	-0.490722	0.537648	0.269502	P31641	SLC6A6	SC6A6_HUMAN
1195.71	2274.72	1337.47	1152.95	1114.6	1534.8	940.291	531.53	707.155	1010.5	702.063	929.632	701.395	538.833	480.179	1396.74	biological regulation;cellular macromolecule metabolic process;cellular metabolic process;cellular nitrogen compound metabolic process;cellular process;gene expression;macromolecule metabolic process;metabolic process;mRNA metabolic process;mRNA processing;nitrogen compound metabolic process;nuclear mRNA splicing, via spliceosome;nucleic acid metabolic process;nucleobase-containing compound metab…	binding;nucleic acid binding;nucleotide binding;poly(U) RNA binding;poly-pyrimidine tract binding;RNA binding;single-stranded RNA binding	catalytic step 2 spliceosome;cell part;intracellular membrane-bounded organelle;intracellular organelle;intracellular organelle part;intracellular part;macromolecular complex;membrane;membrane-bounded organelle;nuclear part;nucleoplasm;nucleus;organelle;organelle part;ribonucleoprotein complex;spliceosomal complex		REACT_125;REACT_467	0.00101074	-0.40281	0.007113	2.14795	P31943	HNRNPH1	HNRH1_HUMAN
2524.54	1773.62	4105.06	2040.85	4782.8	3693.76	3900.52	4046.47	6200.94	1748.76	3249.61	2848.04	3292.89	2155.06	2953.64	4082.47	biological regulation;biosynthetic process;catabolic process;cellular biosynthetic process;cellular catabolic process;cellular macromolecule metabolic process;cellular metabolic process;cellular nitrogen compound metabolic process;cellular process;cellular response to chemical stimulus;cellular response to hydrogen peroxide;cellular response to oxidative stress;cellular response to oxygen radical…	antioxidant activity;catalytic activity;oxidoreductase activity;oxidoreductase activity, acting on paired donors, with incorporation or reduction of molecular oxygen;oxidoreductase activity, acting on peroxide as acceptor;peroxidase activity;peroxiredoxin activity;thioredoxin peroxidase activity	cell part;cytoplasm;cytoplasmic part;cytosol;extracellular membrane-bounded organelle;extracellular organelle;extracellular region part;extracellular vesicular exosome;intracellular part;membrane-bounded organelle;membrane-bounded vesicle;organelle;vesicle		REACT_264249;REACT_355377	0.00218478	0.358468	0.012666	1.89736	P32119	PRDX2	PRDX2_HUMAN
21.888	4.77094	27.3291	185.523	53.9	0.988121	10.4271	22.7249	43.0493	8.27987	30.1386	3.22305	31.9428	8.74265	46.0978	10.1846	biological regulation;biosynthetic process;catabolic process;cell surface receptor linked signaling pathway;cellular aromatic compound metabolic process;cellular biosynthetic process;cellular catabolic process;cellular component assembly;cellular component organization;cellular component organization or biogenesis;cellular metabolic compound salvage;cellular metabolic process;cellular nitrogen co…	binding;catalytic activity;cation binding;cytidine deaminase activity;deaminase activity;hydrolase activity;hydrolase activity, acting on carbon-nitrogen (but not peptide) bonds;hydrolase activity, acting on carbon-nitrogen (but not peptide) bonds, in cyclic amidines;identical protein binding;ion binding;metal ion binding;nucleoside binding;protein binding;protein dimerization activity;protein ho…	cell part;cytoplasmic part;cytosol;extracellular region;intracellular part	Drug metabolism - other enzymes;Pyrimidine metabolism	REACT_655	0.643021	-0.433723	0.77867	0.108646	P32320	CDA	CDD_HUMAN
680.794	753.261	3598.51	891.261	916.1	1136.92	1541.94	1290.13	1412.75	2666.93	940.121	1618.06	525.53	1200.51	914.936	188.885	adhesion to host;adhesion to other organism involved in symbiotic interaction;biological adhesion;biological regulation;cell surface receptor linked signaling pathway;cellular process;cellular response to biotic stimulus;cellular response to chemical stimulus;cellular response to cytokine stimulus;cellular response to interferon-beta;cellular response to interferon-gamma;cellular response to lipo…	binding;catalytic activity;GTP binding;GTPase activity;guanyl nucleotide binding;guanyl ribonucleotide binding;hydrolase activity;hydrolase activity, acting on acid anhydrides;hydrolase activity, acting on acid anhydrides, in phosphorus-containing anhydrides;nucleoside-triphosphatase activity;nucleotide binding;purine nucleotide binding;purine ribonucleoside triphosphate binding;purine ribonucleo…	cell part;cytoplasmic part;cytoplasmic vesicle;cytosol;extracellular region part;Golgi apparatus part;Golgi membrane;host cell part;intracellular membrane-bounded organelle;intracellular organelle;intracellular organelle part;intracellular part;membrane;membrane-bounded organelle;nucleus;organelle;organelle membrane;organelle part;other organism part;symbiont-containing vacuole membrane;vacuolar …		REACT_25078;REACT_25162	8.76233e-07	-0.632134	1.76883e-05	4.75231	P32456	GBP2	GBP2_HUMAN
197.226	310.189	244.489	169.618	180	257.817	180.184	157.464	136.145	202.137	179.075	207.843	113.863	152.015	119.093	222.862	biosynthetic process;cellular biosynthetic process;cellular macromolecule biosynthetic process;cellular macromolecule metabolic process;cellular metabolic process;cellular nitrogen compound metabolic process;cellular process;gene expression;macromolecule biosynthetic process;macromolecule metabolic process;metabolic process;mRNA 3'-end processing;mRNA cleavage;mRNA metabolic process;mRNA polyaden…	binding;nucleic acid binding;nucleotide binding;RNA binding	cell part;cleavage body;intracellular membrane-bounded organelle;intracellular organelle;intracellular organelle part;intracellular part;macromolecular complex;membrane-bounded organelle;mRNA cleavage and polyadenylation specificity factor complex;mRNA cleavage factor complex;nuclear body;nuclear part;nucleoplasm;nucleoplasm part;nucleus;organelle;organelle part;protein complex	mRNA surveillance pathway	REACT_1096;REACT_1849;REACT_387;REACT_467	0.00821205	-0.298469	0.0376552	1.42417	P33240	CSTF2	CSTF2_HUMAN
144.539	89.7875	267.862	170.902	169.5	208.905	339.027	268.583	172.294	331.555	238.613	287.374	175.147	191.089	140.662	162.097	amine biosynthetic process;amine catabolic process;amine metabolic process;betaine biosynthetic process;betaine metabolic process;biosynthetic process;carboxylic acid biosynthetic process;carboxylic acid catabolic process;carboxylic acid metabolic process;carnitine biosynthetic process;carnitine metabolic process;catabolic process;cellular amine metabolic process;cellular amino acid biosynthetic …	aldehyde-lyase activity;amine binding;amino acid binding;binding;carbon-carbon lyase activity;carboxylic acid binding;catalytic activity;cofactor binding;glycine hydroxymethyltransferase activity;hydroxymethyl-, formyl- and related transferase activity;identical protein binding;L-allo-threonine aldolase activity;lyase activity;protein binding;protein dimerization activity;protein homodimerization…	cell part;cytoplasm;cytoplasmic part;cytosol;extracellular membrane-bounded organelle;extracellular organelle;extracellular region part;extracellular vesicular exosome;intracellular membrane-bounded organelle;intracellular organelle;intracellular organelle part;intracellular part;membrane-bounded organelle;membrane-bounded vesicle;mitochondrion;nuclear part;nucleoplasm;nucleus;organelle;organelle…	Cyanoamino acid metabolism;Glycine, serine and threonine metabolism;Methane metabolism;One carbon pool by folate	REACT_11167;REACT_2125	0.726059	-0.0445752	0.830864	0.0804701	P34896	SHMT1	GLYC_HUMAN
148.838	119.743	109.96	69.2501	138.5	76.003	75.7183	78.1952	113.211	123.208	125.547	76.9176	107.672	93.0468	148.697	130.688	binding of sperm to zona pellucida;cell recognition;cell-cell recognition;cellular macromolecule metabolic process;cellular metabolic process;cellular process;cellular process involved in reproduction;cellular protein metabolic process;cellular response to heat;cellular response to stimulus;cellular response to stress;macromolecule metabolic process;metabolic process;primary metabolic process;pro…	adenyl nucleotide binding;adenyl ribonucleotide binding;ATP binding;binding;nucleotide binding;protein binding;purine nucleotide binding;purine ribonucleoside triphosphate binding;purine ribonucleotide binding;ribonucleotide binding;unfolded protein binding	blood microparticle;cell body;cell part;cytoplasmic part;cytosol;extracellular region part;intracellular organelle lumen;intracellular organelle part;intracellular part;membrane-enclosed lumen;mitochondrial matrix;mitochondrial part;nuclear part;nucleoplasm;organelle lumen;organelle part	Antigen processing and presentation;Endocytosis;MAPK signaling pathway;Measles;Protein processing in endoplasmic reticulum;Spliceosome;Toxoplasmosis	REACT_264075;REACT_264164;REACT_264487	0.704688	-0.0739025	0.815629	0.0885076	P34931	HSPA1L	HS71L_HUMAN
1432.18	268.424	76.6502	467.364	670.4	747.184	499.819	706.44	736.696	662.39	1160.15	1034.16	534.682	1577.51	853.952	340.541	actin cytoskeleton organization;actin filament-based process;biological regulation;cellular component organization;cellular component organization at cellular level;cellular component organization or biogenesis;cellular component organization or biogenesis at cellular level;cellular process;cytoskeleton organization;negative regulation of actin filament polymerization;negative regulation of biolo…	actin binding;actin monomer binding;adenyl nucleotide binding;adenyl-nucleotide exchange factor activity;ATPase regulator activity;binding;cytoskeletal protein binding;enzyme regulator activity;lipid binding;nucleoside-triphosphatase regulator activity;nucleotide binding;phosphatidylinositol binding;phosphatidylinositol-4,5-bisphosphate binding;phospholipid binding;protein binding;purine nucleoti…	axon part;cell part;cell projection part;cytoplasm;cytoskeleton;extracellular membrane-bounded organelle;extracellular organelle;extracellular region part;extracellular vesicular exosome;intracellular non-membrane-bounded organelle;intracellular organelle;intracellular part;membrane-bounded organelle;membrane-bounded vesicle;non-membrane-bounded organelle;organelle;synapse part;terminal button;ve…	Regulation of actin cytoskeleton;Shigellosis	REACT_19351;REACT_355252	1	NaN	1	0	P35080	PFN2	PROF2_HUMAN
1937.4	1987.14	2280.92	2328.72	2011.2	2052.57	1369.17	2024.22	2117.29	2013.99	2072.63	1342.44	1840.66	1662.17	2176.24	2674.6	biological regulation;biosynthetic process;cell differentiation;cellular biosynthetic process;cellular component organization;cellular component organization at cellular level;cellular component organization or biogenesis;cellular component organization or biogenesis at cellular level;cellular developmental process;cellular macromolecule biosynthetic process;cellular macromolecule metabolic proce…	binding;complement binding;complement component C3a binding;complement component C3b binding;DNA binding;enzyme binding;G-protein-coupled receptor binding;histone deacetylase binding;nucleic acid binding;nucleic acid binding transcription factor activity;opsonin binding;protein binding;proteinase activated receptor binding;receptor binding;regulatory region DNA binding;regulatory region nucleic a…	cell part;cell surface;cytoplasm;cytoplasmic part;early endosome;endosome;extracellular membrane-bounded organelle;extracellular organelle;extracellular region part;extracellular vesicular exosome;integral to membrane;integral to plasma membrane;intracellular membrane-bounded organelle;intracellular organelle;intracellular organelle part;intracellular part;intrinsic to membrane;intrinsic to plasm…			0.291634	-0.0432687	0.486411	0.312997	P35232	PHB	PHB_HUMAN
46.1211	40.2792	65.9762	83.4755	91.2	61.7576	77.18	72.9165	64.5253	77.3088	57.8735	71.0813	49.5292	89.8352	42.9683	45.3598	amine metabolic process;aminoglycan catabolic process;aminoglycan metabolic process;anatomical structure morphogenesis;appendage morphogenesis;biological regulation;carbohydrate catabolic process;carbohydrate metabolic process;catabolic process;cell morphogenesis;cellular carbohydrate metabolic process;cellular catabolic process;cellular component morphogenesis;cellular component organization;cel…	catalytic activity;hydrolase activity;hydrolase activity, acting on glycosyl bonds;hydrolase activity, hydrolyzing O-glycosyl compounds;L-iduronidase activity	cell part;coated vesicle;cytoplasmic membrane-bounded vesicle;cytoplasmic part;cytoplasmic vesicle;extracellular membrane-bounded organelle;extracellular organelle;extracellular region part;extracellular vesicular exosome;intracellular membrane-bounded organelle;intracellular organelle;intracellular organelle lumen;intracellular organelle part;intracellular part;lysosomal lumen;membrane-bounded o…	Glycosaminoglycan degradation;Lysosome	REACT_120752;REACT_120888;REACT_147857	0.626376	0.0704503	0.769635	0.113715	P35475	IDUA	IDUA_HUMAN
2328.64	4666.37	3855.88	2622.41	3510.3	2823.56	3888.92	3703.89	2647	3973.44	3299.16	3013.99	3503.47	3571.28	2304.47	3299.71	cellular component organization;cellular component organization at cellular level;cellular component organization or biogenesis;cellular component organization or biogenesis at cellular level;cellular process;COPI coating of Golgi vesicle;establishment of localization;establishment of localization in cell;establishment of protein localization;Golgi transport vesicle coating;Golgi vesicle transpor…	structural molecule activity	cell part;COPI vesicle coat;cytoplasmic part;cytoplasmic vesicle part;cytosol;Golgi apparatus part;intracellular organelle part;intracellular part;macromolecular complex;membrane coat;membrane part;organelle part;protein complex;vesicle coat		REACT_11096	0.414416	0.0306929	0.611403	0.213673	P35606	COPB2	COPB2_HUMAN
117.57	122.558	214.4	156.084	101.5	150.277	194.997	138.139	154.219	143.368	200.061	230.23	128.309	154.156	98.4548	66.6704	alcohol metabolic process;biological regulation;cell differentiation;cellular component assembly;cellular component organization;cellular component organization or biogenesis;cellular developmental process;cellular lipid metabolic process;cellular metabolic process;cellular process;chemical homeostasis;cholesterol efflux;cholesterol esterification;cholesterol homeostasis;cholesterol metabolic pro…	binding;carboxylic acid binding;catalytic activity;cholesterol binding;cholesterol O-acyltransferase activity;coenzyme binding;cofactor binding;fatty acid binding;fatty-acyl-CoA binding;lipid binding;monocarboxylic acid binding;O-acyltransferase activity;steroid binding;sterol binding;sterol O-acyltransferase activity;transferase activity;transferase activity, transferring acyl groups;transferase…	cell part;cytoplasmic part;endoplasmic reticulum;endoplasmic reticulum membrane;endoplasmic reticulum part;integral to membrane;intracellular membrane-bounded organelle;intracellular organelle;intracellular organelle part;intracellular part;intrinsic to membrane;membrane;membrane part;membrane-bounded organelle;organelle;organelle membrane;organelle part	Steroid biosynthesis		0.0568869	-0.307569	0.162393	0.789433	P35610	SOAT1	SOAT1_HUMAN
454.566	372.368	531.122	540.961	477.2	637.009	352.767	390.707	452.843	445.403	455.222	473.962	477.347	428.033	474.427	485.093	activation of immune response;activation of innate immune response;activation of MAPK activity;activation of MAPKK activity;activation of protein kinase activity;axon guidance;biological regulation;cell surface receptor linked signaling pathway;cellular macromolecule metabolic process;cellular metabolic process;cellular process;cellular protein metabolic process;cellular response to chemical stim…	adenyl nucleotide binding;adenyl ribonucleotide binding;ATP binding;binding;catalytic activity;enzyme activator activity;enzyme regulator activity;kinase activator activity;kinase activity;kinase regulator activity;MAP kinase kinase activity;nucleotide binding;PDZ domain binding;phosphotransferase activity, alcohol group as acceptor;protein binding;protein domain specific binding;protein kinase a…	adherens junction;anchoring junction;cell cortex;cell junction;cell part;cell-cell junction;cell-substrate adherens junction;cell-substrate junction;cytoplasm;cytoplasmic part;cytoskeletal part;cytosol;early endosome;endoplasmic reticulum;endosome;extracellular region;focal adhesion;Golgi apparatus;internal side of plasma membrane;intracellular membrane-bounded organelle;intracellular organelle;i…	Acute myeloid leukemia;B cell receptor signaling pathway;Bladder cancer;Chronic myeloid leukemia;Endometrial cancer;ErbB signaling pathway;Fc epsilon RI signaling pathway;Gap junction;Glioma;GnRH signaling pathway;Insulin signaling pathway;Long-term depression;Long-term potentiation;MAPK signaling pathway;Melanogenesis;Melanoma;Natural killer cell mediated cytotoxicity;Neurotrophin signaling path…	REACT_1183;REACT_22272;REACT_252852;REACT_264618;REACT_355200;REACT_355289;REACT_355408;REACT_614;REACT_962	0.623553	-0.0305777	0.768446	0.114386	P36507	MAP2K2	MP2K2_HUMAN
2452.23	264.592	148.976	662.864	1750.6	660.229	366.313	1631.81	2365.09	909.706	685.329	344.518	298.431	237.122	3674.46	798.333	activation of caspase activity;adult behavior;adult locomotory behavior;aging;alcohol biosynthetic process;alcohol metabolic process;amine biosynthetic process;amine metabolic process;amine transport;ATP synthesis coupled electron transport;behavior;behavioral response to cocaine;benzene-containing compound metabolic process;biological regulation;biosynthetic process;carboxylic acid metabolic pro…	alpha-tubulin binding;binding;calcium ion binding;caspase inhibitor activity;caspase regulator activity;catalytic activity;cation binding;copper ion binding;cysteine-type endopeptidase inhibitor activity;cytoskeletal protein binding;DNA binding;dynein binding;endopeptidase inhibitor activity;endopeptidase regulator activity;enzyme inhibitor activity;enzyme regulator activity;ferrous iron binding;…	actin cytoskeleton;axon;axon part;cell cortex;cell junction;cell part;cell projection;cell projection part;clathrin-coated vesicle;coated vesicle;cytoplasm;cytoplasmic membrane-bounded vesicle;cytoplasmic part;cytoplasmic vesicle;cytoplasmic vesicle membrane;cytoplasmic vesicle part;cytoskeleton;cytosol;endoplasmic reticulum;extracellular matrix part;extracellular region;extracellular region part…	Alzheimer's disease;Parkinson's disease	REACT_75925	0.443407	0.264619	0.633577	0.198201	P37840	SNCA	SYUA_HUMAN
1410.91	1753.75	1103.47	1101.78	878.5	1303.25	863.111	697.404	538.748	911.146	999.566	1168.57	1233.47	1014.42	635.22	1591.44	biological regulation;biosynthetic process;cell differentiation;cellular biosynthetic process;cellular component assembly;cellular component assembly at cellular level;cellular component organization;cellular component organization at cellular level;cellular component organization or biogenesis;cellular component organization or biogenesis at cellular level;cellular developmental process;cellular…	binding;chromatin binding;core promoter binding;DNA binding;mRNA binding;nucleic acid binding;nucleotide binding;regulatory region DNA binding;regulatory region nucleic acid binding;RNA binding;single-stranded RNA binding;transcription regulatory region DNA binding	catalytic step 2 spliceosome;cell part;chromatin;chromosomal part;euchromatin;extracellular membrane-bounded organelle;extracellular organelle;extracellular region part;extracellular space;extracellular vesicular exosome;intracellular membrane-bounded organelle;intracellular organelle;intracellular organelle part;intracellular part;macromolecular complex;membrane;membrane-bounded organelle;membra…	Spliceosome	REACT_125;REACT_467	0.133124	-0.132783	0.291499	0.535363	P38159	RBMX	RBMX_HUMAN
34.6299	66.011	67.6325	59.3713	52.4	36.2311	62.7575	62.5382	51.0178	53.8192	61.8488	44.9485	52.0416	56.4704	53.2028	39.1977	biological regulation;blood coagulation;cellular macromolecule metabolic process;cellular metabolic process;cellular process;cellular protein metabolic process;coagulation;hemostasis;macromolecule metabolic process;macromolecule modification;metabolic process;multicellular organismal process;peptidyl-amino acid modification;peptidyl-glutamic acid carboxylation;peptidyl-glutamic acid modification;…	carbon-carbon lyase activity;carboxy-lyase activity;catalytic activity;gamma-glutamyl carboxylase activity;lyase activity	cell part;cytoplasmic part;endoplasmic reticulum membrane;endoplasmic reticulum part;integral to membrane;intracellular organelle part;intracellular part;intrinsic to membrane;membrane;membrane part;organelle membrane;organelle part		REACT_1050	0.549977	-0.0705109	0.714074	0.146257	P38435	GGCX	VKGC_HUMAN
1380.19	2484.49	2336.59	2276.16	1805.7	3150.46	3019.77	2611.93	1025.12	2632.82	2565.85	2794.12	3245.24	4065.69	1661.89	669.699	actin filament capping;barbed-end actin filament capping;biological regulation;cell projection assembly;cell projection organization;cellular component assembly;cellular component assembly at cellular level;cellular component organization;cellular component organization at cellular level;cellular component organization or biogenesis;cellular component organization or biogenesis at cellular level;…	binding;protein binding;protein complex binding;protein domain specific binding	cell part;centriole;cytoplasm;cytoplasmic membrane-bounded vesicle;cytoplasmic part;cytoplasmic vesicle;cytoskeletal part;extracellular membrane-bounded organelle;extracellular organelle;extracellular region part;extracellular vesicular exosome;F-actin capping protein complex;intracellular membrane-bounded organelle;intracellular non-membrane-bounded organelle;intracellular organelle;intracellula…			0.449732	0.0744677	0.639144	0.194402	P40121	CAPG	CAPG_HUMAN
24.8585	16.8156	37.635	125.065	36.5	42.6539	28.5527	41.9606	31.1937	27.4496	60.0923	48.4328	23.7776	93.4929	17.4241	41.0806	biological regulation;blood coagulation;cell communication;cell migration;cell motility;cell-cell signaling;cellular component movement;cellular process;cellular response to stimulus;coagulation;hemostasis;immune system process;leukocyte migration;locomotion;multicellular organismal process;regulation of biological process;regulation of biological quality;regulation of body fluid levels;regulatio…		anchored to membrane;cell part;integral to membrane;integral to plasma membrane;intrinsic to membrane;intrinsic to plasma membrane;membrane;membrane part;plasma membrane;plasma membrane part		REACT_12051;REACT_160131	0.823043	-0.0905231	0.9079	0.0419621	P40199	CEACAM6	CEAM6_HUMAN
1482.13	2829.17	1927.39	1361.59	1776.3	1132.06	2086.59	1848.86	1205.48	1476.25	1276.64	1565.44	1601.35	1313.81	1129.95	1245.51	B cell activation;cell activation;cell proliferation;cellular process;establishment of localization;establishment of localization in cell;exocytosis;immune system process;leukocyte activation;lymphocyte activation;secretion;secretion by cell;transport;vesicle-mediated transport	binding;cytokine activity;growth factor receptor binding;high molecular weight B cell growth factor receptor binding;protein binding;receptor binding	cell part;cytoplasm;extracellular region;intracellular part;membrane			0.0112936	-0.125277	0.0485701	1.31363	P40222	TXLNA	TXLNA_HUMAN
690.096	1322.57	1126.75	758.787	927.5	832.657	983.753	1011.62	704.434	979.365	677.841	730.674	1016.25	938.586	544.716	873.904	biological regulation;biosynthetic process;catabolic process;cellular biosynthetic process;cellular catabolic process;cellular component disassembly;cellular component disassembly at cellular level;cellular component organization;cellular component organization at cellular level;cellular component organization or biogenesis;cellular component organization or biogenesis at cellular level;cellular …	structural constituent of ribosome;structural molecule activity	adherens junction;anchoring junction;cell junction;cell part;cell-substrate adherens junction;cell-substrate junction;cytoplasm;cytoplasmic part;cytosol;cytosolic large ribosomal subunit;focal adhesion;intracellular membrane-bounded organelle;intracellular non-membrane-bounded organelle;intracellular organelle;intracellular organelle part;intracellular part;large ribosomal subunit;macromolecular …	Ribosome	REACT_115902;REACT_1404;REACT_1797;REACT_1986;REACT_2085;REACT_75768;REACT_75822;REACT_79;REACT_9491	0.83405	0.0317078	0.911638	0.0401776	P40429	RPL13A	RL13A_HUMAN
157.359	128.894	149.252	119.928	156.1	148.712	133.603	88.9313	79.7821	120.238	139.969	147.389	100.315	114.19	74.6024	265.055	B cell activation;B cell activation involved in immune response;biological regulation;catabolic process;cell activation;cell activation involved in immune response;cell cycle process;cellular catabolic process;cellular component assembly;cellular component assembly at cellular level;cellular component organization;cellular component organization at cellular level;cellular component organization o…	adenyl nucleotide binding;adenyl ribonucleotide binding;ATP binding;ATPase activity;binding;catalytic activity;DNA binding;double-stranded DNA binding;guanine/thymine mispair binding;hydrolase activity;hydrolase activity, acting on acid anhydrides;hydrolase activity, acting on acid anhydrides, in phosphorus-containing anhydrides;mismatched DNA binding;nucleic acid binding;nucleoside-triphosphatas…	cell part;chiasma;chromosomal part;germ cell nucleus;intracellular membrane-bounded organelle;intracellular organelle;intracellular organelle part;intracellular part;macromolecular complex;male germ cell nucleus;membrane;membrane-bounded organelle;mismatch repair complex;MutLalpha complex;nuclear chromosome part;nuclear part;nucleoplasm;nucleus;organelle;organelle part;protein complex;synaptonema…	Colorectal cancer;Endometrial cancer;Mismatch repair;Pathways in cancer	REACT_264347;REACT_264501;REACT_27271	0.459395	-0.08328	0.647436	0.188803	P40692	MLH1	MLH1_HUMAN
5905.37	5140.41	3510.91	3820.81	4874.9	3932.89	1941.58	5413.63	4808.3	4263.33	3948.53	2764.59	3380.73	3501.88	5344.64	7950.38	acetyl-CoA catabolic process;acetyl-CoA metabolic process;alcohol biosynthetic process;alcohol metabolic process;biosynthetic process;carbohydrate biosynthetic process;carbohydrate metabolic process;carboxylic acid metabolic process;catabolic process;cellular biosynthetic process;cellular carbohydrate biosynthetic process;cellular carbohydrate metabolic process;cellular catabolic process;cellular…	catalytic activity;L-malate dehydrogenase activity;malate dehydrogenase (NADP+) activity;malate dehydrogenase activity;oxidoreductase activity;oxidoreductase activity, acting on CH-OH group of donors;oxidoreductase activity, acting on the CH-OH group of donors, NAD or NADP as acceptor	cell part;cytoplasmic part;extracellular membrane-bounded organelle;extracellular organelle;extracellular region part;extracellular vesicular exosome;intracellular membrane-bounded organelle;intracellular organelle;intracellular organelle lumen;intracellular organelle part;intracellular part;membrane;membrane-bounded organelle;membrane-bounded vesicle;membrane-enclosed lumen;mitochondrial inner m…	Carbon fixation in photosynthetic organisms;Citrate cycle (TCA cycle);Glyoxylate and dicarboxylate metabolism;Pyruvate metabolism	REACT_1520;REACT_1785	0.170788	0.101859	0.338592	0.470324	P40926	MDH2	MDHM_HUMAN
407.82	464.971	334.206	262.775	381.2	425.962	370.406	159.88	176.376	331.195	197.657	258.192	383.493	183.417	169.843	382.049	anatomical structure homeostasis;base-excision repair;biological regulation;biosynthetic process;cell cycle;cellular biosynthetic process;cellular component organization;cellular component organization at cellular level;cellular component organization or biogenesis;cellular component organization or biogenesis at cellular level;cellular macromolecule biosynthetic process;cellular macromolecule me…	ATPase activity;ATPase activity, coupled;binding;catalytic activity;DNA binding;DNA clamp loader activity;DNA-dependent ATPase activity;hydrolase activity;hydrolase activity, acting on acid anhydrides;hydrolase activity, acting on acid anhydrides, in phosphorus-containing anhydrides;nucleic acid binding;nucleoside-triphosphatase activity;protein-DNA loading ATPase activity;pyrophosphatase activity	cell part;chromosomal part;DNA replication factor C complex;intracellular membrane-bounded organelle;intracellular organelle;intracellular organelle part;intracellular part;macromolecular complex;membrane-bounded organelle;nuclear part;nucleoplasm;nucleus;organelle;organelle part;protein complex	DNA replication;Mismatch repair;Nucleotide excision repair	REACT_1287;REACT_1792;REACT_1993;REACT_355158;REACT_355250;REACT_355324;REACT_355480;REACT_355510;REACT_378;REACT_6769;REACT_7987;REACT_8	0.791755	-0.0357271	0.883008	0.0540351	P40938	RFC3	RFC3_HUMAN
4508.76	3915.92	3891.12	3033.67	4332.7	5571.27	4723.87	5611.71	4856.02	5104.45	5890.15	3913.74	10535.1	7505.3	4128.42	4589.9	biosynthetic process;carboxylic acid catabolic process;carboxylic acid metabolic process;cardiolipin acyl-chain remodeling;cardiolipin metabolic process;catabolic process;cellular biosynthetic process;cellular catabolic process;cellular ketone metabolic process;cellular lipid catabolic process;cellular lipid metabolic process;cellular metabolic process;cellular process;fatty acid beta-oxidation;f…	3-hydroxyacyl-CoA dehydrogenase activity;acetyl-CoA C-acetyltransferase activity;acetyl-CoA C-acyltransferase activity;acetyltransferase activity;binding;C-acetyltransferase activity;C-acyltransferase activity;carbon-oxygen lyase activity;carboxylic acid binding;catalytic activity;coenzyme binding;cofactor binding;enoyl-CoA hydratase activity;fatty acid binding;fatty-acyl-CoA binding;hydro-lyase …	cell part;cytoplasmic part;fatty acid beta-oxidation multienzyme complex;intracellular membrane-bounded organelle;intracellular non-membrane-bounded organelle;intracellular organelle;intracellular organelle part;intracellular part;macromolecular complex;membrane;membrane-bounded organelle;mitochondrial inner membrane;mitochondrial membrane;mitochondrial nucleoid;mitochondrial part;mitochondrion;n…	Aminobenzoate degradation;Benzoate degradation;beta-Alanine metabolism;Biosynthesis of unsaturated fatty acids;Butanoate metabolism;Caprolactam degradation;Fatty acid elongation in mitochondria;Fatty acid metabolism;Lysine degradation;Propanoate metabolism;Tryptophan metabolism;Valine, leucine and isoleucine degradation	REACT_121006;REACT_1697;REACT_1708;REACT_1887;REACT_2025;REACT_2108;REACT_735	1.12366e-09	0.318076	5.4768e-08	7.26147	P40939	HADHA	ECHA_HUMAN
30.0959	42.4692	30.7337	28.4508	27.7	22.1504	18.7103	27.5562	26.5292	35.2795	29.1216	15.3313	21.8933	29.3503	23.345	27.3015	biological regulation;biosynthetic process;cellular biosynthetic process;cellular component organization;cellular component organization at cellular level;cellular component organization or biogenesis;cellular component organization or biogenesis at cellular level;cellular macromolecule biosynthetic process;cellular macromolecule metabolic process;cellular metabolic process;cellular nitrogen comp…	binding;catalytic activity;cation binding;demethylase activity;DNA binding;histone demethylase activity;histone demethylase activity (H3-K4 specific);ion binding;metal ion binding;nucleic acid binding;oxidoreductase activity;oxidoreductase activity, acting on paired donors, with incorporation or reduction of molecular oxygen;oxidoreductase activity, acting on paired donors, with incorporation or …	cell part;intracellular membrane-bounded organelle;intracellular organelle;intracellular organelle part;intracellular part;membrane-bounded organelle;nuclear part;nucleoplasm;nucleus;organelle;organelle part		REACT_263961	0.139753	-0.193642	0.301164	0.521197	P41229	KDM5C	KDM5C_HUMAN
90.2096	31.9888	53.922	43.9605	53.5	184.285	46.8732	57.2596	57.0427	118.618	105.393	438.248	245.672	192.874	56.5861	557.327	activation of adenylate cyclase activity;activation of phospholipase C activity;biological regulation;cAMP-mediated signaling;cell differentiation;cell surface receptor linked signaling pathway;cellular developmental process;cellular process;cellular response to stimulus;cyclic-nucleotide-mediated signaling;development of primary female sexual characteristics;development of primary sexual charact…	binding;G-protein coupled receptor activity;molecular transducer activity;neuropeptide binding;peptide binding;receptor activity;signal transducer activity;signaling receptor activity;transmembrane signaling receptor activity;vasoactive intestinal polypeptide receptor activity	caveola;cell junction;cell part;cell projection;cell surface;cell-cell junction;cytoplasmic part;endoplasmic reticulum;endosome;integral to membrane;integral to plasma membrane;intracellular membrane-bounded organelle;intracellular organelle;intracellular part;intrinsic to membrane;intrinsic to plasma membrane;macromolecular complex;membrane;membrane part;membrane raft;membrane-bounded organelle;…	Neuroactive ligand-receptor interaction	REACT_11046;REACT_18377;REACT_19327	0.178171	0.657478	0.345321	0.461777	P41586	ADCYAP1R1	PACR_HUMAN
44.8703	57.0949	47.2047	56.6053	60.3	41.7481	43.0727	55.9176	42.6606	34.5595	42.2495	46.952	32.2119	39.9664	37.3012	41.0806	actin cytoskeleton organization;actin filament organization;actin filament-based process;anatomical structure development;biological regulation;cell development;cell junction assembly;cell junction organization;cell migration;cell motility;cell surface receptor linked signaling pathway;cell-cell junction assembly;cell-cell junction organization;cellular component assembly;cellular component assem…	adenyl nucleotide binding;adenyl ribonucleotide binding;ATP binding;binding;catalytic activity;cation binding;ion binding;kinase activity;lipid binding;metal ion binding;nucleotide binding;phospholipid binding;phosphotransferase activity, alcohol group as acceptor;protein kinase activity;protein kinase C activity;protein serine/threonine kinase activity;purine nucleotide binding;purine ribonucleo…	apical plasma membrane;cell junction;cell leading edge;cell part;cell-cell junction;cytoplasm;cytoplasmic part;cytoskeleton;cytosol;endosome;extracellular membrane-bounded organelle;extracellular organelle;extracellular region part;extracellular vesicular exosome;Golgi apparatus part;Golgi membrane;intercellular bridge;intracellular membrane-bounded organelle;intracellular non-membrane-bounded or…	Endocytosis;Insulin signaling pathway;Tight junction	REACT_13415;REACT_19373	0.173983	-0.157575	0.342244	0.465664	P41743	PRKCI	KPCI_HUMAN
212.548	75.6311	76.6502	170.31	162.2	105.564	104.661	253.821	133.715	121.318	92.2648	109.671	230.419	97.3289	334.104	101.674	behavior;biological regulation;cell communication;cell surface receptor linked signaling pathway;cell-cell signaling;cellular component organization;cellular component organization or biogenesis;cellular macromolecule metabolic process;cellular membrane organization;cellular metabolic process;cellular process;cellular response to stimulus;cognition;endocytosis;establishment of localization;glutam…	alpha-amino-3-hydroxy-5-methyl-4-isoxazole propionate selective glutamate receptor activity;binding;channel activity;excitatory extracellular ligand-gated ion channel activity;extracellular ligand-gated ion channel activity;extracellular-glutamate-gated ion channel activity;gated channel activity;glutamate receptor activity;ion channel activity;ion transmembrane transporter activity;ionotropic gl…	alpha-amino-3-hydroxy-5-methyl-4-isoxazolepropionic acid selective glutamate receptor complex;axon part;axonal spine;cell body;cell junction;cell part;cell projection;cell projection membrane;cell projection part;cell surface;clathrin-coated vesicle;coated vesicle;cytoplasmic membrane-bounded vesicle;cytoplasmic part;cytoplasmic vesicle;cytoplasmic vesicle membrane;cytoplasmic vesicle part;cytosk…	Amyotrophic lateral sclerosis (ALS);Long-term depression;Long-term potentiation;Neuroactive ligand-receptor interaction	REACT_18307;REACT_18338;REACT_18422;REACT_20594	0.0273818	0.451008	0.0974094	1.0114	P42261	GRIA1	GRIA1_HUMAN
9.92775	3.36312	9.84582	11.3606	13.1	13.1749	4.67758	4.11553	8.84308	8.54987	10.5393	5.4879	20.9961	11.0621	9.30415	10.0134	activation of immune response;activation of MAPK activity;adaptive immune response;antigen receptor-mediated signaling pathway;autophagy;biological adhesion;biological regulation;biosynthetic process;blood coagulation;calcium ion homeostasis;catabolic process;cation homeostasis;cell activation;cell adhesion;cell chemotaxis;cell division;cell migration;cell motility;cell surface receptor linked si…	1-phosphatidylinositol-3-kinase activity;adenyl nucleotide binding;adenyl ribonucleotide binding;ATP binding;binding;catalytic activity;inositol or phosphatidylinositol kinase activity;kinase activity;lipid kinase activity;nucleotide binding;phosphatidylinositol 3-kinase activity;phosphatidylinositol kinase activity;phosphatidylinositol phosphate kinase activity;phosphatidylinositol-4,5-bisphosph…	cell part;cytoplasm;cytoplasmic part;cytosol;cytosolic part;intracellular membrane-bounded organelle;intracellular organelle;intracellular part;macromolecular complex;membrane;membrane-bounded organelle;nucleus;organelle;phosphatidylinositol 3-kinase complex;plasma membrane;protein complex	Acute myeloid leukemia;Aldosterone-regulated sodium reabsorption;Amoebiasis;Apoptosis;B cell receptor signaling pathway;Bacterial invasion of epithelial cells;Carbohydrate digestion and absorption;Chagas disease (American trypanosomiasis);Chemokine signaling pathway;Chronic myeloid leukemia;Colorectal cancer;Endometrial cancer;ErbB signaling pathway;Fc epsilon RI signaling pathway;Fc gamma R-medi…	REACT_121025;REACT_12464;REACT_12555;REACT_12621;REACT_147727;REACT_147814;REACT_160158;REACT_163769;REACT_1695;REACT_17025;REACT_19290;REACT_23787;REACT_23832;REACT_23837;REACT_23891;REACT_264464;REACT_75829;REACT_976	0.442748	0.267281	0.633322	0.198375	P42338	PIK3CB	PK3CB_HUMAN
1294.99	1367.15	1936.41	971.872	1115.9	2217.92	1789.56	1633.96	1538.99	1856.49	1845.85	1787.22	1635	1255.55	1327.53	1398.96	biological regulation;cell proliferation;cell surface receptor linked signaling pathway;cellular component assembly;cellular component assembly at cellular level;cellular component organization;cellular component organization at cellular level;cellular component organization or biogenesis;cellular component organization or biogenesis at cellular level;cellular macromolecular complex assembly;cell…	binding;calcium ion binding;cation binding;ion binding;metal ion binding;polyubiquitin binding;protein binding;small conjugating protein binding;ubiquitin binding	AP-2 adaptor complex;AP-type membrane coat adaptor complex;cell part;cell projection membrane;cell projection part;cilium membrane;cilium part;clathrin adaptor complex;coated pit;cytoplasm;cytoplasmic part;cytoplasmic vesicle part;cytosol;early endosome membrane;endosomal part;endosome membrane;intracellular membrane-bounded organelle;intracellular organelle;intracellular organelle part;intracell…	Endocytosis	REACT_12484	0.6114	-0.0199184	0.756916	0.120952	P42566	EPS15	EPS15_HUMAN
2042.62	48.2569	376.074	1344.99	1603.2	1909.79	290.497	1606.58	1644.13	1289.77	1245.94	1311.69	1268.47	1660.66	3749.4	1666.42	biological regulation;cellular chemical homeostasis;cellular component organization;cellular component organization or biogenesis;cellular homeostasis;cellular ion homeostasis;cellular localization;cellular macromolecule localization;cellular membrane organization;cellular process;cellular protein localization;chemical homeostasis;homeostatic process;ion homeostasis;localization;macromolecule loc…	catalytic activity;channel regulator activity;hydrolase activity;peptidase activity;peptidase activity, acting on L-amino acid peptides;potassium channel regulator activity;serine hydrolase activity;serine-type peptidase activity	cation channel complex;cell part;extracellular membrane-bounded organelle;extracellular organelle;extracellular region part;extracellular vesicular exosome;integral to membrane;intrinsic to membrane;ion channel complex;macromolecular complex;membrane;membrane part;membrane-bounded organelle;membrane-bounded vesicle;organelle;plasma membrane;plasma membrane part;potassium channel complex;protein c…			5.64316e-05	0.8226	0.000657204	3.1823	P42658	DPP6	DPP6_HUMAN
4743.2	4097.85	4088.59	3569.69	5201.4	3946.31	3358.4	4296.62	3891.44	3879.93	4412.16	2380.96	5934.08	4297.64	4286.93	4436.27	biological regulation;biosynthetic process;cellular biosynthetic process;cellular component movement;cellular macromolecule biosynthetic process;cellular macromolecule metabolic process;cellular metabolic process;cellular nitrogen compound metabolic process;cellular process;cytoskeleton-dependent intracellular transport;establishment of localization;establishment of localization in cell;establish…	beta-tubulin binding;binding;cytoskeletal protein binding;DNA binding;enzyme binding;microtubule binding;nucleic acid binding;protein binding;RNA binding;single-stranded DNA binding;structure-specific DNA binding;tubulin binding;ubiquitin protein ligase binding	cell part;chromosome;condensed chromosome;condensed nuclear chromosome;cytoplasmic part;cytoskeletal part;cytoskeleton;intracellular membrane-bounded organelle;intracellular non-membrane-bounded organelle;intracellular organelle;intracellular organelle part;intracellular part;macromolecular complex;membrane;membrane part;membrane-bounded organelle;microtubule;mitochondrial nucleoid;mitochondrial …		REACT_22393;REACT_355377	3.23888e-09	0.172821	1.37496e-07	6.86171	P42704	LRPPRC	LPPRC_HUMAN
[truncated: 7,567 more rows]

## Sheet: Epilepsy_xCTlow-vs-xCThigh
Epilepsy	Epilepsy	Epilepsy	Epilepsy	Epilepsy	Epilepsy	Epilepsy	Epilepsy
xCT low	xCT low	xCT low	xCT low	xCT high	xCT high	xCT high	xCT high
Abundance: F1: 128C, Sample	Abundance: F1: 129N, Sample	Abundance: F1: 129C, Sample	Abundance: F1: 130N, Sample	Abundance: F1: 132C, Sample	Abundance: F1: 133N, Sample	Abundance: F1: 133C, Sample	Abundance: F1: 134N, Sample	GOBP name	GOMF name	GOCC name	KEGG name	Protein name	Accession number	Gene name	p_value_XCT low_plus epilepsy_vs_XCT high_plus epilepsy	fold_change_XCT low_plus epilepsy_vs_XCT high_plus epilepsy	q_value_XCT low_plus epilepsy_vs_XCT high_plus epilepsy	minuslog10_q_value_XCT low_plus epilepsy_vs_XCT high_plus epilepsy
[truncated: 7,902 more rows]
